# Supplementary material for: Mechanical loading of bioengineered skeletal muscle in vitro recapitulates gene expression signatures of resistance exercise in vivo
Source: J Cell Physiol. 2021 Feb 15;236(9):6534–47. doi: 10.1002/jcp.30328 (PMC8653897; doi:10.1002/jcp.30328)
Supplement: Supplementary file 3 — Supporting information. [file JCP-236-6534-s003.xlsx]

## Sheet: A
Supplementary File 3A. Targeted next generation bisulfite sequencing (tNGBS) assays for assessing DNA methylation of genes identified in Seaborne et al., (2018b, 2018a). Note that the position from ATG and TSS for UBR5 is the same. This is because the mouse UBR5 gene does not have a 5’ UTR so we therefore treated the translational start codon as the transcriptional start site.
Gene	Chromatin Location	Location	CpG ID	Position from ATG	Position from TSS	Amplicon Size	Annealing Temperature (˚C)	Genomic Target Sequence	Bisulfite Converted Target Sequence
ODF2	Chr2:29889150	5-Upstream	CpG-181	-3897	-745	135	59	cggaggttgttaaagtctcccagaatccagggcgggaacgtgagcctcgtgacagtcccccacg	yggaggttgttaaagttttttagaatttagggygggaaygtgagtttygtgatagttttttayg
	Chr2:29889182	5-Upstream	CpG-180	-3865	-713	135	59	cggaggttgttaaagtctcccagaatccagggcgggaacgtgagcctcgtgacagtcccccacg	yggaggttgttaaagttttttagaatttagggygggaaygtgagtttygtgatagttttttayg
	Chr2:29889188	5-Upstream	CpG-179	-3859	-707	135	59	cggaggttgttaaagtctcccagaatccagggcgggaacgtgagcctcgtgacagtcccccacg	yggaggttgttaaagttttttagaatttagggygggaaygtgagtttygtgatagttttttayg
	Chr2:29889197	5-Upstream	CpG-178	-3850	-698	135	59	cggaggttgttaaagtctcccagaatccagggcgggaacgtgagcctcgtgacagtcccccacg	yggaggttgttaaagttttttagaatttagggygggaaygtgagtttygtgatagttttttayg
	Chr2:29889212	5-Upstream	CpG-177	-3835	-683	135	59	cggaggttgttaaagtctcccagaatccagggcgggaacgtgagcctcgtgacagtcccccacg	yggaggttgttaaagttttttagaatttagggygggaaygtgagtttygtgatagttttttayg
	Chr2:29889410	5-Upstream	CpG-165	-3637	-485	162	59	cggccgaggcataggaatggctttccagaagccccagcctgtcgcttgtacagacgccctctgcgtccagcttcctcctgtgtttcgaggggagcgcg	yggtygaggtataggaatggttttttagaagttttagtttgtygtttgtatagaygttttttgygtttagtttttttttgtgtttygaggggagygyg
	Chr2:29889414	5-Upstream	CpG-164	-3633	-481	162	59	cggccgaggcataggaatggctttccagaagccccagcctgtcgcttgtacagacgccctctgcgtccagcttcctcctgtgtttcgaggggagcgcg	yggtygaggtataggaatggttttttagaagttttagtttgtygtttgtatagaygttttttgygtttagtttttttttgtgtttygaggggagygyg
	Chr2:29889452	5-Upstream	CpG-163	-3595	-443	162	59	cggccgaggcataggaatggctttccagaagccccagcctgtcgcttgtacagacgccctctgcgtccagcttcctcctgtgtttcgaggggagcgcg	yggtygaggtataggaatggttttttagaagttttagtttgtygtttgtatagaygttttttgygtttagtttttttttgtgtttygaggggagygyg
	Chr2:29889464	5-Upstream	CpG-162	-3583	-431	162	59	cggccgaggcataggaatggctttccagaagccccagcctgtcgcttgtacagacgccctctgcgtccagcttcctcctgtgtttcgaggggagcgcg	yggtygaggtataggaatggttttttagaagttttagtttgtygtttgtatagaygttttttgygtttagtttttttttgtgtttygaggggagygyg
	Chr2:29889473	5-Upstream	CpG-161	-3574	-422	162	59	cggccgaggcataggaatggctttccagaagccccagcctgtcgcttgtacagacgccctctgcgtccagcttcctcctgtgtttcgaggggagcgcg	yggtygaggtataggaatggttttttagaagttttagtttgtygtttgtatagaygttttttgygtttagtttttttttgtgtttygaggggagygyg
	Chr2:29889495	5-Upstream	CpG-160	-3552	-400	162	59	cggccgaggcataggaatggctttccagaagccccagcctgtcgcttgtacagacgccctctgcgtccagcttcctcctgtgtttcgaggggagcgcg	yggtygaggtataggaatggttttttagaagttttagtttgtygtttgtatagaygttttttgygtttagtttttttttgtgtttygaggggagygyg
	Chr2:29889504	5-Upstream	CpG-159	-3543	-391	162	59	cggccgaggcataggaatggctttccagaagccccagcctgtcgcttgtacagacgccctctgcgtccagcttcctcctgtgtttcgaggggagcgcg	yggtygaggtataggaatggttttttagaagttttagtttgtygtttgtatagaygttttttgygtttagtttttttttgtgtttygaggggagygyg
	Chr2:29889506	5-Upstream	CpG-158	-3541	-389	162	59	cggccgaggcataggaatggctttccagaagccccagcctgtcgcttgtacagacgccctctgcgtccagcttcctcctgtgtttcgaggggagcgcg	yggtygaggtataggaatggttttttagaagttttagtttgtygtttgtatagaygttttttgygtttagtttttttttgtgtttygaggggagygyg
	Chr2:29889545	5-Upstream	CpG-157	-3502	-350	198	59	cggaggggactcggtggcctgaacggtggggcaagaccaggccggctggcgcgggaggcgtcgcgtgtctccctgacgacggggcggtggacaggcctcgtgacccagaagtgggcggagcgtccccgtgtggggcggggcatctctgtgacg	yggaggggattyggtggtttgaayggtggggtaagattaggtyggttggygygggaggygtygygtgtttttttgaygayggggyggtggataggtttygtgatttagaagtgggyggagygttttygtgtggggyggggtatttttgtgayg
	Chr2:29889556	5-Upstream	CpG-156	-3491	-339	198	59	cggaggggactcggtggcctgaacggtggggcaagaccaggccggctggcgcgggaggcgtcgcgtgtctccctgacgacggggcggtggacaggcctcgtgacccagaagtgggcggagcgtccccgtgtggggcggggcatctctgtgacg	yggaggggattyggtggtttgaayggtggggtaagattaggtyggttggygygggaggygtygygtgtttttttgaygayggggyggtggataggtttygtgatttagaagtgggyggagygttttygtgtggggyggggtatttttgtgayg
	Chr2:29889568	5-Upstream	CpG-155	-3479	-327	198	59	cggaggggactcggtggcctgaacggtggggcaagaccaggccggctggcgcgggaggcgtcgcgtgtctccctgacgacggggcggtggacaggcctcgtgacccagaagtgggcggagcgtccccgtgtggggcggggcatctctgtgacg	yggaggggattyggtggtttgaayggtggggtaagattaggtyggttggygygggaggygtygygtgtttttttgaygayggggyggtggataggtttygtgatttagaagtgggyggagygttttygtgtggggyggggtatttttgtgayg
	Chr2:29889587	5-Upstream	CpG-154	-3460	-308	198	59	cggaggggactcggtggcctgaacggtggggcaagaccaggccggctggcgcgggaggcgtcgcgtgtctccctgacgacggggcggtggacaggcctcgtgacccagaagtgggcggagcgtccccgtgtggggcggggcatctctgtgacg	yggaggggattyggtggtttgaayggtggggtaagattaggtyggttggygygggaggygtygygtgtttttttgaygayggggyggtggataggtttygtgatttagaagtgggyggagygttttygtgtggggyggggtatttttgtgayg
	Chr2:29889594	5-Upstream	CpG-153	-3453	-301	198	59	cggaggggactcggtggcctgaacggtggggcaagaccaggccggctggcgcgggaggcgtcgcgtgtctccctgacgacggggcggtggacaggcctcgtgacccagaagtgggcggagcgtccccgtgtggggcggggcatctctgtgacg	yggaggggattyggtggtttgaayggtggggtaagattaggtyggttggygygggaggygtygygtgtttttttgaygayggggyggtggataggtttygtgatttagaagtgggyggagygttttygtgtggggyggggtatttttgtgayg
	Chr2:29889596	5-Upstream	CpG-152	-3451	-299	198	59	cggaggggactcggtggcctgaacggtggggcaagaccaggccggctggcgcgggaggcgtcgcgtgtctccctgacgacggggcggtggacaggcctcgtgacccagaagtgggcggagcgtccccgtgtggggcggggcatctctgtgacg	yggaggggattyggtggtttgaayggtggggtaagattaggtyggttggygygggaggygtygygtgtttttttgaygayggggyggtggataggtttygtgatttagaagtgggyggagygttttygtgtggggyggggtatttttgtgayg
	Chr2:29889603	5-Upstream	CpG-151	-3444	-292	198	59	cggaggggactcggtggcctgaacggtggggcaagaccaggccggctggcgcgggaggcgtcgcgtgtctccctgacgacggggcggtggacaggcctcgtgacccagaagtgggcggagcgtccccgtgtggggcggggcatctctgtgacg	yggaggggattyggtggtttgaayggtggggtaagattaggtyggttggygygggaggygtygygtgtttttttgaygayggggyggtggataggtttygtgatttagaagtgggyggagygttttygtgtggggyggggtatttttgtgayg
	Chr2:29889606	5-Upstream	CpG-150	-3441	-289	198	59	cggaggggactcggtggcctgaacggtggggcaagaccaggccggctggcgcgggaggcgtcgcgtgtctccctgacgacggggcggtggacaggcctcgtgacccagaagtgggcggagcgtccccgtgtggggcggggcatctctgtgacg	yggaggggattyggtggtttgaayggtggggtaagattaggtyggttggygygggaggygtygygtgtttttttgaygayggggyggtggataggtttygtgatttagaagtgggyggagygttttygtgtggggyggggtatttttgtgayg
	Chr2:29889608	5-Upstream	CpG-149	-3439	-287	198	59	cggaggggactcggtggcctgaacggtggggcaagaccaggccggctggcgcgggaggcgtcgcgtgtctccctgacgacggggcggtggacaggcctcgtgacccagaagtgggcggagcgtccccgtgtggggcggggcatctctgtgacg	yggaggggattyggtggtttgaayggtggggtaagattaggtyggttggygygggaggygtygygtgtttttttgaygayggggyggtggataggtttygtgatttagaagtgggyggagygttttygtgtggggyggggtatttttgtgayg
	Chr2:29889621	5-Upstream	CpG-148	-3426	-274	198	59	cggaggggactcggtggcctgaacggtggggcaagaccaggccggctggcgcgggaggcgtcgcgtgtctccctgacgacggggcggtggacaggcctcgtgacccagaagtgggcggagcgtccccgtgtggggcggggcatctctgtgacg	yggaggggattyggtggtttgaayggtggggtaagattaggtyggttggygygggaggygtygygtgtttttttgaygayggggyggtggataggtttygtgatttagaagtgggyggagygttttygtgtggggyggggtatttttgtgayg
	Chr2:29889624	5-Upstream	CpG-147	-3423	-271	198	59	cggaggggactcggtggcctgaacggtggggcaagaccaggccggctggcgcgggaggcgtcgcgtgtctccctgacgacggggcggtggacaggcctcgtgacccagaagtgggcggagcgtccccgtgtggggcggggcatctctgtgacg	yggaggggattyggtggtttgaayggtggggtaagattaggtyggttggygygggaggygtygygtgtttttttgaygayggggyggtggataggtttygtgatttagaagtgggyggagygttttygtgtggggyggggtatttttgtgayg
	Chr2:29889629	5-Upstream	CpG-146	-3418	-266	198	59	cggaggggactcggtggcctgaacggtggggcaagaccaggccggctggcgcgggaggcgtcgcgtgtctccctgacgacggggcggtggacaggcctcgtgacccagaagtgggcggagcgtccccgtgtggggcggggcatctctgtgacg	yggaggggattyggtggtttgaayggtggggtaagattaggtyggttggygygggaggygtygygtgtttttttgaygayggggyggtggataggtttygtgatttagaagtgggyggagygttttygtgtggggyggggtatttttgtgayg
	Chr2:29889643	5-Upstream	CpG-145	-3404	-252	198	59	cggaggggactcggtggcctgaacggtggggcaagaccaggccggctggcgcgggaggcgtcgcgtgtctccctgacgacggggcggtggacaggcctcgtgacccagaagtgggcggagcgtccccgtgtggggcggggcatctctgtgacg	yggaggggattyggtggtttgaayggtggggtaagattaggtyggttggygygggaggygtygygtgtttttttgaygayggggyggtggataggtttygtgatttagaagtgggyggagygttttygtgtggggyggggtatttttgtgayg
	Chr2:29889660	5-Upstream	CpG-144	-3387	-235	198	59	cggaggggactcggtggcctgaacggtggggcaagaccaggccggctggcgcgggaggcgtcgcgtgtctccctgacgacggggcggtggacaggcctcgtgacccagaagtgggcggagcgtccccgtgtggggcggggcatctctgtgacg	yggaggggattyggtggtttgaayggtggggtaagattaggtyggttggygygggaggygtygygtgtttttttgaygayggggyggtggataggtttygtgatttagaagtgggyggagygttttygtgtggggyggggtatttttgtgayg
	Chr2:29889665	5-Upstream	CpG-143	-3382	-230	198	59	cggaggggactcggtggcctgaacggtggggcaagaccaggccggctggcgcgggaggcgtcgcgtgtctccctgacgacggggcggtggacaggcctcgtgacccagaagtgggcggagcgtccccgtgtggggcggggcatctctgtgacg	yggaggggattyggtggtttgaayggtggggtaagattaggtyggttggygygggaggygtygygtgtttttttgaygayggggyggtggataggtttygtgatttagaagtgggyggagygttttygtgtggggyggggtatttttgtgayg
	Chr2:29889671	5-Upstream	CpG-142	-3376	-224	198	59	cggaggggactcggtggcctgaacggtggggcaagaccaggccggctggcgcgggaggcgtcgcgtgtctccctgacgacggggcggtggacaggcctcgtgacccagaagtgggcggagcgtccccgtgtggggcggggcatctctgtgacg	yggaggggattyggtggtttgaayggtggggtaagattaggtyggttggygygggaggygtygygtgtttttttgaygayggggyggtggataggtttygtgatttagaagtgggyggagygttttygtgtggggyggggtatttttgtgayg
	Chr2:29889680	5-Upstream	CpG-141	-3367	-215	198	59	cggaggggactcggtggcctgaacggtggggcaagaccaggccggctggcgcgggaggcgtcgcgtgtctccctgacgacggggcggtggacaggcctcgtgacccagaagtgggcggagcgtccccgtgtggggcggggcatctctgtgacg	yggaggggattyggtggtttgaayggtggggtaagattaggtyggttggygygggaggygtygygtgtttttttgaygayggggyggtggataggtttygtgatttagaagtgggyggagygttttygtgtggggyggggtatttttgtgayg
	Chr2:29889696	5-Upstream	CpG-140	-3351	-199	198	59	cggaggggactcggtggcctgaacggtggggcaagaccaggccggctggcgcgggaggcgtcgcgtgtctccctgacgacggggcggtggacaggcctcgtgacccagaagtgggcggagcgtccccgtgtggggcggggcatctctgtgacg	yggaggggattyggtggtttgaayggtggggtaagattaggtyggttggygygggaggygtygygtgtttttttgaygayggggyggtggataggtttygtgatttagaagtgggyggagygttttygtgtggggyggggtatttttgtgayg
	Chr2:29890352	Intron 1	CpG-71	-2695	458	105	56	cggtctggctctccatgccgccccgcctaggccgccg	yggtttggttttttatgtygtttygtttaggtygtyg
	Chr2:29890370	Intron 1	CpG-70	-2677	476	105	56	cggtctggctctccatgccgccccgcctaggccgccg	yggtttggttttttatgtygtttygtttaggtygtyg
	Chr2:29890375	Intron 1	CpG-69	-2672	481	105	56	cggtctggctctccatgccgccccgcctaggccgccg	yggtttggttttttatgtygtttygtttaggtygtyg
	Chr2:29890384	Intron 1	CpG-68	-2663	490	105	56	cggtctggctctccatgccgccccgcctaggccgccg	yggtttggttttttatgtygtttygtttaggtygtyg
	Chr2:29890387	Intron 1	CpG-67	-2660	493	105	56	cggtctggctctccatgccgccccgcctaggccgccg	yggtttggttttttatgtygtttygtttaggtygtyg
	Chr2:29890932	5-UTR	CpG-43	-2115	1038	146	59	CGACCCAATTGCCCATCTTTGCGGCTTTGATGCTTAACCATGTCTGCCTCATCCTCAGGCGGCTCCCCCAGgtacagccaatgtggggggcg	YGATTTAATTGTTTATTTTTGYGGTTTTGATGTTTAATTATGTTTGTTTTATTTTTAGGYGGTTTTTTTAGgtatagttaatgtggggggyg
	Chr2:29890953	5-UTR	CpG-42	-2094	1059	146	59	CGACCCAATTGCCCATCTTTGCGGCTTTGATGCTTAACCATGTCTGCCTCATCCTCAGGCGGCTCCCCCAGgtacagccaatgtggggggcg	YGATTTAATTGTTTATTTTTGYGGTTTTGATGTTTAATTATGTTTGTTTTATTTTTAGGYGGTTTTTTTAGgtatagttaatgtggggggyg
	Chr2:29890991	5-UTR	CpG-41	-2056	1097	146	59	CGACCCAATTGCCCATCTTTGCGGCTTTGATGCTTAACCATGTCTGCCTCATCCTCAGGCGGCTCCCCCAGgtacagccaatgtggggggcg	YGATTTAATTGTTTATTTTTGYGGTTTTGATGTTTAATTATGTTTGTTTTATTTTTAGGYGGTTTTTTTAGgtatagttaatgtggggggyg
	Chr2:29891022	Intron 2	CpG-40	-2025	1128	146	59	CGACCCAATTGCCCATCTTTGCGGCTTTGATGCTTAACCATGTCTGCCTCATCCTCAGGCGGCTCCCCCAGgtacagccaatgtggggggcg	YGATTTAATTGTTTATTTTTGYGGTTTTGATGTTTAATTATGTTTGTTTTATTTTTAGGYGGTTTTTTTAGgtatagttaatgtggggggyg
	Chr2:29891414	Intron 2	CpG-35	-1633	1520	106	56	cgagtggccgtccggctcgctcagtagttgtttgtgagccg	ygagtggtygttyggttygtttagtagttgtttgtgagtyg
	Chr2:29891422	Intron 2	CpG-34	-1625	1528	106	56	cgagtggccgtccggctcgctcagtagttgtttgtgagccg	ygagtggtygttyggttygtttagtagttgtttgtgagtyg
	Chr2:29891426	Intron 2	CpG-33	-1621	1532	106	56	cgagtggccgtccggctcgctcagtagttgtttgtgagccg	ygagtggtygttyggttygtttagtagttgtttgtgagtyg
	Chr2:29891431	Intron 2	CpG-32	-1616	1537	106	56	cgagtggccgtccggctcgctcagtagttgtttgtgagccg	ygagtggtygttyggttygtttagtagttgtttgtgagtyg
	Chr2:29891453	Intron 2	CpG-31	-1594	1559	106	56	cgagtggccgtccggctcgctcagtagttgtttgtgagccg	ygagtggtygttyggttygtttagtagttgtttgtgagtyg
	Chr2:29891586	Intron 2	CpG-29	-1461	1692	164	59	cgttctcccccagccgggactctggctggactgctggtctggagcacagtattggctgttttgcacttgtcg	ygtttttttttagtygggattttggttggattgttggtttggagtatagtattggttgttttgtatttgtyg
	Chr2:29891600	Intron 2	CpG-28	-1447	1706	164	59	cgttctcccccagccgggactctggctggactgctggtctggagcacagtattggctgttttgcacttgtcg	ygtttttttttagtygggattttggttggattgttggtttggagtatagtattggttgttttgtatttgtyg
	Chr2:29891656	Intron 2	CpG-27	-1391	1762	164	59	cgttctcccccagccgggactctggctggactgctggtctggagcacagtattggctgttttgcacttgtcg	ygtttttttttagtygggattttggttggattgttggtttggagtatagtattggttgttttgtatttgtyg
	Chr2:29892721	Intron 3	CpG-7	-326	2827	157	59	cgacctgcactaagtccaaggcggagctgcccagtccgtctggcttgggtggagctgcagctctgaggaccctgcttgtgcttttagagaaccttgtcctgagcg	ygatttgtattaagtttaaggyggagttgtttagttygtttggtttgggtggagttgtagttttgaggattttgtttgtgtttttagagaattttgttttgagyg
	Chr2:29892742	Intron 3	CpG-6	-305	2848	157	59	cgacctgcactaagtccaaggcggagctgcccagtccgtctggcttgggtggagctgcagctctgaggaccctgcttgtgcttttagagaaccttgtcctgagcg	ygatttgtattaagtttaaggyggagttgtttagttygtttggtttgggtggagttgtagttttgaggattttgtttgtgtttttagagaattttgttttgagyg
	Chr2:29892757	Intron 3	CpG-5	-290	2863	157	59	cgacctgcactaagtccaaggcggagctgcccagtccgtctggcttgggtggagctgcagctctgaggaccctgcttgtgcttttagagaaccttgtcctgagcg	ygatttgtattaagtttaaggyggagttgtttagttygtttggtttgggtggagttgtagttttgaggattttgtttgtgtttttagagaattttgttttgagyg
	Chr2:29892824	Intron 3	CpG-4	-223	2930	157	59	cgacctgcactaagtccaaggcggagctgcccagtccgtctggcttgggtggagctgcagctctgaggaccctgcttgtgcttttagagaaccttgtcctgagcg	ygatttgtattaagtttaaggyggagttgtttagttygtttggtttgggtggagttgtagttttgaggattttgtttgtgtttttagagaattttgttttgagyg
	Chr2:29893456	Exon 5	CpG-8	410	3562	176	56	CGCGGAATGAAAGGGGACACCGTGAATGTACGGCGGAGTGTCCGGGTGAAAACCAAGGTACCTTGGATGCCCCCTGGAAAATCATCTGCCCG	YGYGGAATGAAAGGGGATATYGTGAATGTAYGGYGGAGTGTTYGGGTGAAAATTAAGGTATTTTGGATGTTTTTTGGAAAATTATTTGTTYG
	Chr2:29893458	Exon 5	CpG-9	412	3564	176	56	CGCGGAATGAAAGGGGACACCGTGAATGTACGGCGGAGTGTCCGGGTGAAAACCAAGGTACCTTGGATGCCCCCTGGAAAATCATCTGCCCG	YGYGGAATGAAAGGGGATATYGTGAATGTAYGGYGGAGTGTTYGGGTGAAAATTAAGGTATTTTGGATGTTTTTTGGAAAATTATTTGTTYG
	Chr2:29893476	Exon 5	CpG-10	430	3582	176	56	CGCGGAATGAAAGGGGACACCGTGAATGTACGGCGGAGTGTCCGGGTGAAAACCAAGGTACCTTGGATGCCCCCTGGAAAATCATCTGCCCG	YGYGGAATGAAAGGGGATATYGTGAATGTAYGGYGGAGTGTTYGGGTGAAAATTAAGGTATTTTGGATGTTTTTTGGAAAATTATTTGTTYG
	Chr2:29893486	Exon 5	CpG-11	440	3592	176	56	CGCGGAATGAAAGGGGACACCGTGAATGTACGGCGGAGTGTCCGGGTGAAAACCAAGGTACCTTGGATGCCCCCTGGAAAATCATCTGCCCG	YGYGGAATGAAAGGGGATATYGTGAATGTAYGGYGGAGTGTTYGGGTGAAAATTAAGGTATTTTGGATGTTTTTTGGAAAATTATTTGTTYG
	Chr2:29893489	Exon 5	CpG-12	443	3595	176	56	CGCGGAATGAAAGGGGACACCGTGAATGTACGGCGGAGTGTCCGGGTGAAAACCAAGGTACCTTGGATGCCCCCTGGAAAATCATCTGCCCG	YGYGGAATGAAAGGGGATATYGTGAATGTAYGGYGGAGTGTTYGGGTGAAAATTAAGGTATTTTGGATGTTTTTTGGAAAATTATTTGTTYG
	Chr2:29893498	Exon 5	CpG-13	452	3604	176	56	CGCGGAATGAAAGGGGACACCGTGAATGTACGGCGGAGTGTCCGGGTGAAAACCAAGGTACCTTGGATGCCCCCTGGAAAATCATCTGCCCG	YGYGGAATGAAAGGGGATATYGTGAATGTAYGGYGGAGTGTTYGGGTGAAAATTAAGGTATTTTGGATGTTTTTTGGAAAATTATTTGTTYG
	Chr2:29893546	Exon 5	CpG-14	500	3652	176	56	CGCGGAATGAAAGGGGACACCGTGAATGTACGGCGGAGTGTCCGGGTGAAAACCAAGGTACCTTGGATGCCCCCTGGAAAATCATCTGCCCG	YGYGGAATGAAAGGGGATATYGTGAATGTAYGGYGGAGTGTTYGGGTGAAAATTAAGGTATTTTGGATGTTTTTTGGAAAATTATTTGTTYG
UBR5	Chr15:38079605	5-Upstream	CpG-139	-1180	-1180	88	59	acccgatttaacgaacgact	attygatttaaygaaygatt
	Chr15:38079597	5-Upstream	CpG-138	-1172	-1172	88	59	acccgatttaacgaacgact	attygatttaaygaaygatt
	Chr15:38079593	5-Upstream	CpG-137	-1168	-1168	88	59	acccgatttaacgaacgact	attygatttaaygaaygatt
	Chr15:38079554	5-Upstream	CpG-136	-1129	-1129	139	59	cggaattcgatatttcgaaaggatcacagaaaactttaagagggaaactgtaccggttcgggagtgagggtacgcg	yggaattygatatttygaaaggattatagaaaattttaagagggaaattgtatyggttygggagtgagggtaygyg
	Chr15:38079547	5-Upstream	CpG-135	-1122	-1122	139	59	cggaattcgatatttcgaaaggatcacagaaaactttaagagggaaactgtaccggttcgggagtgagggtacgcg	yggaattygatatttygaaaggattatagaaaattttaagagggaaattgtatyggttygggagtgagggtaygyg
	Chr15:38079539	5-Upstream	CpG-134	-1114	-1114	139	59	cggaattcgatatttcgaaaggatcacagaaaactttaagagggaaactgtaccggttcgggagtgagggtacgcg	yggaattygatatttygaaaggattatagaaaattttaagagggaaattgtatyggttygggagtgagggtaygyg
	Chr15:38079501	5-Upstream	CpG-133	-1076	-1076	139	59	cggaattcgatatttcgaaaggatcacagaaaactttaagagggaaactgtaccggttcgggagtgagggtacgcg	yggaattygatatttygaaaggattatagaaaattttaagagggaaattgtatyggttygggagtgagggtaygyg
	Chr15:38079496	5-Upstream	CpG-132	-1071	-1071	139	59	cggaattcgatatttcgaaaggatcacagaaaactttaagagggaaactgtaccggttcgggagtgagggtacgcg	yggaattygatatttygaaaggattatagaaaattttaagagggaaattgtatyggttygggagtgagggtaygyg
	Chr15:38079482	5-Upstream	CpG-131	-1057	-1057	139	59	cggaattcgatatttcgaaaggatcacagaaaactttaagagggaaactgtaccggttcgggagtgagggtacgcg	yggaattygatatttygaaaggattatagaaaattttaagagggaaattgtatyggttygggagtgagggtaygyg
	Chr15:38079480	5-Upstream	CpG-130	-1055	-1055	139	59	cggaattcgatatttcgaaaggatcacagaaaactttaagagggaaactgtaccggttcgggagtgagggtacgcg	yggaattygatatttygaaaggattatagaaaattttaagagggaaattgtatyggttygggagtgagggtaygyg
	Chr15:38077322	Intron 1	CpG-61	1104	1104	119	59	cggaaagtggatcgttttaagcttccttctccccgcatacgtcgctgctggcccatatttcttttgcg	yggaaagtggatygttttaagttttttttttttygtataygtygttgttggtttatattttttttgyg
	Chr15:38077310	Intron 1	CpG-62	1116	1116	119	59	cggaaagtggatcgttttaagcttccttctccccgcatacgtcgctgctggcccatatttcttttgcg	yggaaagtggatygttttaagttttttttttttygtataygtygttgttggtttatattttttttgyg
	Chr15:38077289	Intron 1	CpG-63	1137	1137	119	59	cggaaagtggatcgttttaagcttccttctccccgcatacgtcgctgctggcccatatttcttttgcg	yggaaagtggatygttttaagttttttttttttygtataygtygttgttggtttatattttttttgyg
	Chr15:38077283	Intron 1	CpG-64	1143	1143	119	59	cggaaagtggatcgttttaagcttccttctccccgcatacgtcgctgctggcccatatttcttttgcg	yggaaagtggatygttttaagttttttttttttygtataygtygttgttggtttatattttttttgyg
	Chr15:38077280	Intron 1	CpG-65	1146	1146	119	59	cggaaagtggatcgttttaagcttccttctccccgcatacgtcgctgctggcccatatttcttttgcg	yggaaagtggatygttttaagttttttttttttygtataygtygttgttggtttatattttttttgyg
	Chr15:38077256	Intron 1	CpG-66	1170	1170	119	59	cggaaagtggatcgttttaagcttccttctccccgcatacgtcgctgctggcccatatttcttttgcg	yggaaagtggatygttttaagttttttttttttygtataygtygttgttggtttatattttttttgyg
	Chr15:38077204	Intron 1	CpG-67	1222	1222	116	56	cgggtgacttacgttgtgtgacgcccagtttgtcatgctcttcccg	ygggtgatttaygttgtgtgaygtttagtttgttatgtttttttyg
	Chr15:38077193	Intron 1	CpG-68	1233	1233	116	56	cgggtgacttacgttgtgtgacgcccagtttgtcatgctcttcccg	ygggtgatttaygttgtgtgaygtttagtttgttatgtttttttyg
	Chr15:38077183	Intron 1	CpG-69	1243	1243	116	56	cgggtgacttacgttgtgtgacgcccagtttgtcatgctcttcccg	ygggtgatttaygttgtgtgaygtttagtttgttatgtttttttyg
	Chr15:38077160	Intron 1	CpG-70	1266	1266	116	56	cgggtgacttacgttgtgtgacgcccagtttgtcatgctcttcccg	ygggtgatttaygttgtgtgaygtttagtttgttatgtttttttyg
	Chr15:38068435	Intron 1	CpG-154	9991	9991	189	59	cgtggtgctcaggcctgggccatccttagcactggaaaacaagattagccgatgacgacaagctttaagtactaaacttgctgggactccgctgctcctagtctttgtctcccgtgctttcagtccatagctgtcg	ygtggtgtttaggtttgggttatttttagtattggaaaataagattagtygatgaygataagttttaagtattaaatttgttgggatttygttgtttttagtttttgtttttygtgtttttagtttatagttgtyg
	Chr15:38068386	Intron 1	CpG-155	11040	11040	189	59	cgtggtgctcaggcctgggccatccttagcactggaaaacaagattagccgatgacgacaagctttaagtactaaacttgctgggactccgctgctcctagtctttgtctcccgtgctttcagtccatagctgtcg	ygtggtgtttaggtttgggttatttttagtattggaaaataagattagtygatgaygataagttttaagtattaaatttgttgggatttygttgtttttagtttttgtttttygtgtttttagtttatagttgtyg
	Chr15:38068380	Intron 1	CpG-156	10046	10046	189	59	cgtggtgctcaggcctgggccatccttagcactggaaaacaagattagccgatgacgacaagctttaagtactaaacttgctgggactccgctgctcctagtctttgtctcccgtgctttcagtccatagctgtcg	ygtggtgtttaggtttgggttatttttagtattggaaaataagattagtygatgaygataagttttaagtattaaatttgttgggatttygttgtttttagtttttgtttttygtgtttttagtttatagttgtyg
	Chr15:38068346	Intron 1	CpG-157	10080	10080	189	59	cgtggtgctcaggcctgggccatccttagcactggaaaacaagattagccgatgacgacaagctttaagtactaaacttgctgggactccgctgctcctagtctttgtctcccgtgctttcagtccatagctgtcg	ygtggtgtttaggtttgggttatttttagtattggaaaataagattagtygatgaygataagttttaagtattaaatttgttgggatttygttgtttttagtttttgtttttygtgtttttagtttatagttgtyg
	Chr15:38068323	Intron 1	CpG-158	10103	10103	189	59	cgtggtgctcaggcctgggccatccttagcactggaaaacaagattagccgatgacgacaagctttaagtactaaacttgctgggactccgctgctcctagtctttgtctcccgtgctttcagtccatagctgtcg	ygtggtgtttaggtttgggttatttttagtattggaaaataagattagtygatgaygataagttttaagtattaaatttgttgggatttygttgtttttagtttttgtttttygtgtttttagtttatagttgtyg
	Chr15:38068301	Intron 1	CpG-159	10125	10125	189	59	cgtggtgctcaggcctgggccatccttagcactggaaaacaagattagccgatgacgacaagctttaagtactaaacttgctgggactccgctgctcctagtctttgtctcccgtgctttcagtccatagctgtcg	ygtggtgtttaggtttgggttatttttagtattggaaaataagattagtygatgaygataagttttaagtattaaatttgttgggatttygttgtttttagtttttgtttttygtgtttttagtttatagttgtyg
	Chr15:38066707	Intron 1	CpG-169	11719	11719	174	59	cgctgtaggagagttcaggattcttcatcagaggcggtcgccttcctagttttgggaggagggacccttgactgaaaatgaagctgggatgggatagtgaatagcttaagtaacg	ygttgtaggagagtttaggattttttattagaggyggtygtttttttagttttgggaggagggatttttgattgaaaatgaagttgggatgggatagtgaatagtttaagtaayg
	Chr15:38066673	Intron 1	CpG-170	11753	11753	174	59	cgctgtaggagagttcaggattcttcatcagaggcggtcgccttcctagttttgggaggagggacccttgactgaaaatgaagctgggatgggatagtgaatagcttaagtaacg	ygttgtaggagagtttaggattttttattagaggyggtygtttttttagttttgggaggagggatttttgattgaaaatgaagttgggatgggatagtgaatagtttaagtaayg
	Chr15:38066669	Intron 1	CpG-171	11757	11757	174	59	cgctgtaggagagttcaggattcttcatcagaggcggtcgccttcctagttttgggaggagggacccttgactgaaaatgaagctgggatgggatagtgaatagcttaagtaacg	ygttgtaggagagtttaggattttttattagaggyggtygtttttttagttttgggaggagggatttttgattgaaaatgaagttgggatgggatagtgaatagtttaagtaayg
	Chr15:38066594	Intron 1	CpG-172	11832	11832	174	59	cgctgtaggagagttcaggattcttcatcagaggcggtcgccttcctagttttgggaggagggacccttgactgaaaatgaagctgggatgggatagtgaatagcttaagtaacg	ygttgtaggagagtttaggattttttattagaggyggtygtttttttagttttgggaggagggatttttgattgaaaatgaagttgggatgggatagtgaatagtttaagtaayg
	Chr15:38066099	Intron 1	CpG-175	12327	12327	90	62	cgtgtatgtttccccacagcccgtgcttggtggcg	ygtgtatgtttttttatagttygtgtttggtggyg
	Chr15:38066078	Intron 1	CpG-176	1348	1348	90	62	cgtgtatgtttccccacagcccgtgcttggtggcg	ygtgtatgtttttttatagttygtgtttggtggyg
	Chr15:38066066	Intron 1	CpG-177	12360	12360	90	62	cgtgtatgtttccccacagcccgtgcttggtggcg	ygtgtatgtttttttatagttygtgtttggtggyg
	Chr15:38063205	Intron 1	CpG-201	15221	15221	148	59	cgagactctgtacttgcatacagaagcatgggcagcttgacactgatcgcacagtaaatgacacgtctggtgaaagtgtaacctcg	ygagattttgtatttgtatatagaagtatgggtagtttgatattgatygtatagtaaatgataygtttggtgaaagtgtaatttyg
	Chr15:38063158	Intron 1	CpG-202	15268	15268	148	59	cgagactctgtacttgcatacagaagcatgggcagcttgacactgatcgcacagtaaatgacacgtctggtgaaagtgtaacctcg	ygagattttgtatttgtatatagaagtatgggtagtttgatattgatygtatagtaaatgataygtttggtgaaagtgtaatttyg
	Chr15:38063142	Intron 1	CpG-203	15284	15284	148	59	cgagactctgtacttgcatacagaagcatgggcagcttgacactgatcgcacagtaaatgacacgtctggtgaaagtgtaacctcg	ygagattttgtatttgtatatagaagtatgggtagtttgatattgatygtatagtaaatgataygtttggtgaaagtgtaatttyg
	Chr15:38063121	Intron 1	CpG-204	15305	15305	148	59	cgagactctgtacttgcatacagaagcatgggcagcttgacactgatcgcacagtaaatgacacgtctggtgaaagtgtaacctcg	ygagattttgtatttgtatatagaagtatgggtagtttgatattgatygtatagtaaatgataygtttggtgaaagtgtaatttyg
	Chr15:38056684	Intron 1	CpG-248	21742	21742	208	59	cgttgtatgcgagcaacaatcatgcaaacaaagcccactcactctccatgagcccaggactcaggcatagggatggagggctactgagtagctgcggctttctgtcgccaaggagtctggctgtttcagcg	ygttgtatgygagtaataattatgtaaataaagtttatttattttttatgagtttaggatttaggtatagggatggagggttattgagtagttgyggttttttgtygttaaggagtttggttgttttagyg
	Chr15:38056675	Intron 1	CpG-249	21751	21751	208	59	cgttgtatgcgagcaacaatcatgcaaacaaagcccactcactctccatgagcccaggactcaggcatagggatggagggctactgagtagctgcggctttctgtcgccaaggagtctggctgtttcagcg	ygttgtatgygagtaataattatgtaaataaagtttatttattttttatgagtttaggatttaggtatagggatggagggttattgagtagttgyggttttttgtygttaaggagtttggttgttttagyg
	Chr15:38056590	Intron 1	CpG-250	21836	21836	208	59	cgttgtatgcgagcaacaatcatgcaaacaaagcccactcactctccatgagcccaggactcaggcatagggatggagggctactgagtagctgcggctttctgtcgccaaggagtctggctgtttcagcg	ygttgtatgygagtaataattatgtaaataaagtttatttattttttatgagtttaggatttaggtatagggatggagggttattgagtagttgyggttttttgtygttaaggagtttggttgttttagyg
	Chr15:38056579	Intron 1	CpG-251	21847	21847	208	59	cgttgtatgcgagcaacaatcatgcaaacaaagcccactcactctccatgagcccaggactcaggcatagggatggagggctactgagtagctgcggctttctgtcgccaaggagtctggctgtttcagcg	ygttgtatgygagtaataattatgtaaataaagtttatttattttttatgagtttaggatttaggtatagggatggagggttattgagtagttgyggttttttgtygttaaggagtttggttgttttagyg
	Chr15:38056555	Intron 1	CpG-252	21871	21871	208	59	cgttgtatgcgagcaacaatcatgcaaacaaagcccactcactctccatgagcccaggactcaggcatagggatggagggctactgagtagctgcggctttctgtcgccaaggagtctggctgtttcagcg	ygttgtatgygagtaataattatgtaaataaagtttatttattttttatgagtttaggatttaggtatagggatggagggttattgagtagttgyggttttttgtygttaaggagtttggttgttttagyg
	Chr15:38052043	Intron 1	CpG-282	26383	26383	146	62	cggcctcggggaagtgtgctgaaggcagaccacactcg	yggtttyggggaagtgtgttgaaggtagattatattyg
	Chr15:38052037	Intron 1	CpG-283	26389	26389	146	62	cggcctcggggaagtgtgctgaaggcagaccacactcg	yggtttyggggaagtgtgttgaaggtagattatattyg
	Chr15:38052007	Intron 1	CpG-284	26419	26419	146	62	cggcctcggggaagtgtgctgaaggcagaccacactcg	yggtttyggggaagtgtgttgaaggtagattatattyg
TRAF1	Chr2:34965904	5-Upstream	CpG-126	-7824	-4319	168	59	cggagtcaggtggccccacagttcccaaccgtcgccctcatgatgtcggcatgcaaagtgtcagaggaagcataatttccatcctgtaactttgccactccaggcccaaagcg	yggagttaggtggttttatagtttttaatygtygtttttatgatgtyggtatgtaaagtgttagaggaagtataatttttattttgtaattttgttattttaggtttaaagyg
	Chr2:34965875	5-Upstream	CpG-125	-7795	-4290	168	59	cggagtcaggtggccccacagttcccaaccgtcgccctcatgatgtcggcatgcaaagtgtcagaggaagcataatttccatcctgtaactttgccactccaggcccaaagcg	yggagttaggtggttttatagtttttaatygtygtttttatgatgtyggtatgtaaagtgttagaggaagtataatttttattttgtaattttgttattttaggtttaaagyg
	Chr2:34965872	5-Upstream	CpG-124	-7792	-4287	168	59	cggagtcaggtggccccacagttcccaaccgtcgccctcatgatgtcggcatgcaaagtgtcagaggaagcataatttccatcctgtaactttgccactccaggcccaaagcg	yggagttaggtggttttatagtttttaatygtygtttttatgatgtyggtatgtaaagtgttagaggaagtataatttttattttgtaattttgttattttaggtttaaagyg
	Chr2:34965858	5-Upstream	CpG-123	-7778	-4273	168	59	cggagtcaggtggccccacagttcccaaccgtcgccctcatgatgtcggcatgcaaagtgtcagaggaagcataatttccatcctgtaactttgccactccaggcccaaagcg	yggagttaggtggttttatagtttttaatygtygtttttatgatgtyggtatgtaaagtgttagaggaagtataatttttattttgtaattttgttattttaggtttaaagyg
	Chr2:34965793	5-Upstream	CpG-122	-7713	-4208	168	59	cggagtcaggtggccccacagttcccaaccgtcgccctcatgatgtcggcatgcaaagtgtcagaggaagcataatttccatcctgtaactttgccactccaggcccaaagcg	yggagttaggtggttttatagtttttaatygtygtttttatgatgtyggtatgtaaagtgttagaggaagtataatttttattttgtaattttgttattttaggtttaaagyg
	Chr2:34963307	5-Upstream	CpG-77	-5227	-1722	117	59	cgaatggtctccaaatggtttattttctttctgaatccaaagcttcatccatgctcg	ygaatggtttttaaatggtttattttttttttgaatttaaagttttatttatgttyg
	Chr2:34963252	5-Upstream	CpG-76	-5172	-1667	117	59	cgaatggtctccaaatggtttattttctttctgaatccaaagcttcatccatgctcg	ygaatggtttttaaatggtttattttttttttgaatttaaagttttatttatgttyg
	Chr2:34963128	5-Upstream	CpG-73	-5048	-1543	129	59	cgaaattaaactatttcccttggtaaatttccagcatatgaactcactcatctgaaaacaggatgtggcgcg	ygaaattaaattattttttttggtaaatttttagtatatgaatttatttatttgaaaataggatgtggygyg
	Chr2:34963060	5-Upstream	CpG-72	-4980	-1475	129	59	cgaaattaaactatttcccttggtaaatttccagcatatgaactcactcatctgaaaacaggatgtggcgcg	ygaaattaaattattttttttggtaaatttttagtatatgaatttatttatttgaaaataggatgtggygyg
	Chr2:34963058	5-Upstream	CpG-71	-4978	-1473	129	59	cgaaattaaactatttcccttggtaaatttccagcatatgaactcactcatctgaaaacaggatgtggcgcg	ygaaattaaattattttttttggtaaatttttagtatatgaatttatttatttgaaaataggatgtggygyg
	Chr2:34958439	Intron 2	CpG-7	-359	3147	106	59	cgggaggagatagagaaggcagcccgtggttctcaggcg	ygggaggagatagagaaggtagttygtggtttttaggyg
	Chr2:34958415	Intron 2	CpG-6	-335	3171	106	59	cgggaggagatagagaaggcagcccgtggttctcaggcg	ygggaggagatagagaaggtagttygtggtttttaggyg
	Chr2:34958402	Intron 2	CpG-5	-322	3184	106	59	cgggaggagatagagaaggcagcccgtggttctcaggcg	ygggaggagatagagaaggtagttygtggtttttaggyg
	Chr2:34957221	Intron 3	CpG-7	860	4365	123	59	cggtcttttctttgggactttacaacggtaagaatgtggggaaactgaatcagccaaatgagaagtccg	yggttttttttttgggattttataayggtaagaatgtggggaaattgaattagttaaatgagaagttyg
	Chr2:34957196	Intron 3	CpG-8	885	4390	123	59	cggtcttttctttgggactttacaacggtaagaatgtggggaaactgaatcagccaaatgagaagtccg	yggttttttttttgggattttataayggtaagaatgtggggaaattgaattagttaaatgagaagttyg
	Chr2:34957154	Intron 3	CpG-9	927	4432	123	59	cggtcttttctttgggactttacaacggtaagaatgtggggaaactgaatcagccaaatgagaagtccg	yggttttttttttgggattttataayggtaagaatgtggggaaattgaattagttaaatgagaagttyg
	Chr2:34956432	Intron 3	CpG-13	1649	5154	186	59	cgaagaccttagcagcaggcctctaggatcgtggagttactgcaagaggcaaggtccgggctttgaagtctgtcaggaaggtacgagtgaccg	ygaagattttagtagtaggtttttaggatygtggagttattgtaagaggtaaggttygggttttgaagtttgttaggaaggtaygagtgatyg
	Chr2:34956403	Intron 3	CpG-14	1678	5183	186	59	cgaagaccttagcagcaggcctctaggatcgtggagttactgcaagaggcaaggtccgggctttgaagtctgtcaggaaggtacgagtgaccg	ygaagattttagtagtaggtttttaggatygtggagttattgtaagaggtaaggttygggttttgaagtttgttaggaaggtaygagtgatyg
	Chr2:34956376	Intron 3	CpG-15	1705	5210	186	59	cgaagaccttagcagcaggcctctaggatcgtggagttactgcaagaggcaaggtccgggctttgaagtctgtcaggaaggtacgagtgaccg	ygaagattttagtagtaggtttttaggatygtggagttattgtaagaggtaaggttygggttttgaagtttgttaggaaggtaygagtgatyg
	Chr2:34956349	Intron 3	CpG-16	1732	5237	186	59	cgaagaccttagcagcaggcctctaggatcgtggagttactgcaagaggcaaggtccgggctttgaagtctgtcaggaaggtacgagtgaccg	ygaagattttagtagtaggtttttaggatygtggagttattgtaagaggtaaggttygggttttgaagtttgttaggaaggtaygagtgatyg
	Chr2:34956341	Intron 3	CpG-17	1740	5245	186	59	cgaagaccttagcagcaggcctctaggatcgtggagttactgcaagaggcaaggtccgggctttgaagtctgtcaggaaggtacgagtgaccg	ygaagattttagtagtaggtttttaggatygtggagttattgtaagaggtaaggttygggttttgaagtttgttaggaaggtaygagtgatyg
GRIK2	Chr10:49790776	5-Upstream	CpG-116	-7517	-2010	190	59	cgccacactctcagaatcaccataaagcagctggatgccgtcacctagggatttccatggcatctactggcaggtgttttgtctctctcg	ygttatatttttagaattattataaagtagttggatgtygttatttagggatttttatggtatttattggtaggtgttttgtttttttyg
	Chr10:49790738	5-Upstream	CpG-115	-7479	-1972	190	59	cgccacactctcagaatcaccataaagcagctggatgccgtcacctagggatttccatggcatctactggcaggtgttttgtctctctcg	ygttatatttttagaattattataaagtagttggatgtygttatttagggatttttatggtatttattggtaggtgttttgtttttttyg
	Chr10:49790688	5-Upstream	CpG-114	-7429	-1922	190	59	cgccacactctcagaatcaccataaagcagctggatgccgtcacctagggatttccatggcatctactggcaggtgttttgtctctctcg	ygttatatttttagaattattataaagtagttggatgtygttatttagggatttttatggtatttattggtaggtgttttgtttttttyg
	Chr10:49790265	5-Upstream	CpG-106	-7006	-1499	153	59	cggtgtagagagcctaggatggtgaacaacgtagtaaatagtgaggatttggctaggactgagtcagatgttagcccagaatgtgtggcataccg	yggtgtagagagtttaggatggtgaataaygtagtaaatagtgaggatttggttaggattgagttagatgttagtttagaatgtgtggtatatyg
	Chr10:49790236	5-Upstream	CpG-105	-6977	-1470	153	59	cggtgtagagagcctaggatggtgaacaacgtagtaaatagtgaggatttggctaggactgagtcagatgttagcccagaatgtgtggcataccg	yggtgtagagagtttaggatggtgaataaygtagtaaatagtgaggatttggttaggattgagttagatgttagtttagaatgtgtggtatatyg
	Chr10:49790172	5-Upstream	CpG-104	-6913	-1406	153	59	cggtgtagagagcctaggatggtgaacaacgtagtaaatagtgaggatttggctaggactgagtcagatgttagcccagaatgtgtggcataccg	yggtgtagagagtttaggatggtgaataaygtagtaaatagtgaggatttggttaggattgagttagatgttagtttagaatgtgtggtatatyg
	Chr10:49788997	5-Upstream	CpG-97	-5738	-231	151	56	cgaaatcagggccgagggttccggaagcactaggtggtcagtacccggaattctctccctggagttcttgaaataaagagtgcaccg	ygaaattagggtygagggtttyggaagtattaggtggttagtattyggaattttttttttggagtttttgaaataaagagtgtatyg
	Chr10:49788985	5-Upstream	CpG-96	-5726	-219	151	56	cgaaatcagggccgagggttccggaagcactaggtggtcagtacccggaattctctccctggagttcttgaaataaagagtgcaccg	ygaaattagggtygagggtttyggaagtattaggtggttagtattyggaattttttttttggagtttttgaaataaagagtgtatyg
	Chr10:49788976	5-Upstream	CpG-95	-5717	-210	151	56	cgaaatcagggccgagggttccggaagcactaggtggtcagtacccggaattctctccctggagttcttgaaataaagagtgcaccg	ygaaattagggtygagggtttyggaagtattaggtggttagtattyggaattttttttttggagtttttgaaataaagagtgtatyg
	Chr10:49788952	5-Upstream	CpG-94	-5693	-186	151	56	cgaaatcagggccgagggttccggaagcactaggtggtcagtacccggaattctctccctggagttcttgaaataaagagtgcaccg	ygaaattagggtygagggtttyggaagtattaggtggttagtattyggaattttttttttggagtttttgaaataaagagtgtatyg
	Chr10:49788912	5-Upstream	CpG-93	-5653	-146	151	56	cgaaatcagggccgagggttccggaagcactaggtggtcagtacccggaattctctccctggagttcttgaaataaagagtgcaccg	ygaaattagggtygagggtttyggaagtattaggtggttagtattyggaattttttttttggagtttttgaaataaagagtgtatyg
	Chr10:49788867	5-Upstream	CpG-92	-5608	-101	194	59	cggggaaagaagcgcggcgcctttaaagcaagaggagaggaacccccgccaggaggcgtgtctgtctccagcgccaccgctgcggctccgcggtctcggtcTCCGCCGCCGTCACTTGCGCTCTCGCTGGCGGCTGCGTGGCCG	yggggaaagaagygyggygtttttaaagtaagaggagaggaattttygttaggaggygtgtttgtttttagygttatygttgyggtttygyggtttyggttTTYGTYGTYGTTATTTGYGTTTTYGTTGGYGGTTGYGTGGTYG
	Chr10:49788855	5-Upstream	CpG-91	-5596	-89	194	59	cggggaaagaagcgcggcgcctttaaagcaagaggagaggaacccccgccaggaggcgtgtctgtctccagcgccaccgctgcggctccgcggtctcggtcTCCGCCGCCGTCACTTGCGCTCTCGCTGGCGGCTGCGTGGCCG	yggggaaagaagygyggygtttttaaagtaagaggagaggaattttygttaggaggygtgtttgtttttagygttatygttgyggtttygyggtttyggttTTYGTYGTYGTTATTTGYGTTTTYGTTGGYGGTTGYGTGGTYG
	Chr10:49788853	5-Upstream	CpG-90	-5594	-87	194	59	cggggaaagaagcgcggcgcctttaaagcaagaggagaggaacccccgccaggaggcgtgtctgtctccagcgccaccgctgcggctccgcggtctcggtcTCCGCCGCCGTCACTTGCGCTCTCGCTGGCGGCTGCGTGGCCG	yggggaaagaagygyggygtttttaaagtaagaggagaggaattttygttaggaggygtgtttgtttttagygttatygttgyggtttygyggtttyggttTTYGTYGTYGTTATTTGYGTTTTYGTTGGYGGTTGYGTGGTYG
	Chr10:49788850	5-Upstream	CpG-89	-5591	-84	194	59	cggggaaagaagcgcggcgcctttaaagcaagaggagaggaacccccgccaggaggcgtgtctgtctccagcgccaccgctgcggctccgcggtctcggtcTCCGCCGCCGTCACTTGCGCTCTCGCTGGCGGCTGCGTGGCCG	yggggaaagaagygyggygtttttaaagtaagaggagaggaattttygttaggaggygtgtttgtttttagygttatygttgyggtttygyggtttyggttTTYGTYGTYGTTATTTGYGTTTTYGTTGGYGGTTGYGTGGTYG
	Chr10:49788821	5-Upstream	CpG-88	-5562	-55	194	59	cggggaaagaagcgcggcgcctttaaagcaagaggagaggaacccccgccaggaggcgtgtctgtctccagcgccaccgctgcggctccgcggtctcggtcTCCGCCGCCGTCACTTGCGCTCTCGCTGGCGGCTGCGTGGCCG	yggggaaagaagygyggygtttttaaagtaagaggagaggaattttygttaggaggygtgtttgtttttagygttatygttgyggtttygyggtttyggttTTYGTYGTYGTTATTTGYGTTTTYGTTGGYGGTTGYGTGGTYG
	Chr10:49788811	5-Upstream	CpG-87	-5552	-45	194	59	cggggaaagaagcgcggcgcctttaaagcaagaggagaggaacccccgccaggaggcgtgtctgtctccagcgccaccgctgcggctccgcggtctcggtcTCCGCCGCCGTCACTTGCGCTCTCGCTGGCGGCTGCGTGGCCG	yggggaaagaagygyggygtttttaaagtaagaggagaggaattttygttaggaggygtgtttgtttttagygttatygttgyggtttygyggtttyggttTTYGTYGTYGTTATTTGYGTTTTYGTTGGYGGTTGYGTGGTYG
	Chr10:49788796	5-Upstream	CpG-86	-5537	-30	194	59	cggggaaagaagcgcggcgcctttaaagcaagaggagaggaacccccgccaggaggcgtgtctgtctccagcgccaccgctgcggctccgcggtctcggtcTCCGCCGCCGTCACTTGCGCTCTCGCTGGCGGCTGCGTGGCCG	yggggaaagaagygyggygtttttaaagtaagaggagaggaattttygttaggaggygtgtttgtttttagygttatygttgyggtttygyggtttyggttTTYGTYGTYGTTATTTGYGTTTTYGTTGGYGGTTGYGTGGTYG
	Chr10:49788790	5-Upstream	CpG-85	-5531	-24	194	59	cggggaaagaagcgcggcgcctttaaagcaagaggagaggaacccccgccaggaggcgtgtctgtctccagcgccaccgctgcggctccgcggtctcggtcTCCGCCGCCGTCACTTGCGCTCTCGCTGGCGGCTGCGTGGCCG	yggggaaagaagygyggygtttttaaagtaagaggagaggaattttygttaggaggygtgtttgtttttagygttatygttgyggtttygyggtttyggttTTYGTYGTYGTTATTTGYGTTTTYGTTGGYGGTTGYGTGGTYG
	Chr10:49788785	5-Upstream	CpG-84	-5526	-19	194	59	cggggaaagaagcgcggcgcctttaaagcaagaggagaggaacccccgccaggaggcgtgtctgtctccagcgccaccgctgcggctccgcggtctcggtcTCCGCCGCCGTCACTTGCGCTCTCGCTGGCGGCTGCGTGGCCG	yggggaaagaagygyggygtttttaaagtaagaggagaggaattttygttaggaggygtgtttgtttttagygttatygttgyggtttygyggtttyggttTTYGTYGTYGTTATTTGYGTTTTYGTTGGYGGTTGYGTGGTYG
	Chr10:49788779	5-Upstream	CpG-83	-5520	-13	194	59	cggggaaagaagcgcggcgcctttaaagcaagaggagaggaacccccgccaggaggcgtgtctgtctccagcgccaccgctgcggctccgcggtctcggtcTCCGCCGCCGTCACTTGCGCTCTCGCTGGCGGCTGCGTGGCCG	yggggaaagaagygyggygtttttaaagtaagaggagaggaattttygttaggaggygtgtttgtttttagygttatygttgyggtttygyggtttyggttTTYGTYGTYGTTATTTGYGTTTTYGTTGGYGGTTGYGTGGTYG
	Chr10:49788777	5-Upstream	CpG-82	-5518	-11	194	59	cggggaaagaagcgcggcgcctttaaagcaagaggagaggaacccccgccaggaggcgtgtctgtctccagcgccaccgctgcggctccgcggtctcggtcTCCGCCGCCGTCACTTGCGCTCTCGCTGGCGGCTGCGTGGCCG	yggggaaagaagygyggygtttttaaagtaagaggagaggaattttygttaggaggygtgtttgtttttagygttatygttgyggtttygyggtttyggttTTYGTYGTYGTTATTTGYGTTTTYGTTGGYGGTTGYGTGGTYG
	Chr10:49788771	5-Upstream	CpG-81	-5512	-5	194	59	cggggaaagaagcgcggcgcctttaaagcaagaggagaggaacccccgccaggaggcgtgtctgtctccagcgccaccgctgcggctccgcggtctcggtcTCCGCCGCCGTCACTTGCGCTCTCGCTGGCGGCTGCGTGGCCG	yggggaaagaagygyggygtttttaaagtaagaggagaggaattttygttaggaggygtgtttgtttttagygttatygttgyggtttygyggtttyggttTTYGTYGTYGTTATTTGYGTTTTYGTTGGYGGTTGYGTGGTYG
	Chr10:49788764	5-UTR	CpG-80	-5505	3	194	59	cggggaaagaagcgcggcgcctttaaagcaagaggagaggaacccccgccaggaggcgtgtctgtctccagcgccaccgctgcggctccgcggtctcggtcTCCGCCGCCGTCACTTGCGCTCTCGCTGGCGGCTGCGTGGCCG	yggggaaagaagygyggygtttttaaagtaagaggagaggaattttygttaggaggygtgtttgtttttagygttatygttgyggtttygyggtttyggttTTYGTYGTYGTTATTTGYGTTTTYGTTGGYGGTTGYGTGGTYG
	Chr10:49788761	5-UTR	CpG-79	-5502	6	194	59	cggggaaagaagcgcggcgcctttaaagcaagaggagaggaacccccgccaggaggcgtgtctgtctccagcgccaccgctgcggctccgcggtctcggtcTCCGCCGCCGTCACTTGCGCTCTCGCTGGCGGCTGCGTGGCCG	yggggaaagaagygyggygtttttaaagtaagaggagaggaattttygttaggaggygtgtttgtttttagygttatygttgyggtttygyggtttyggttTTYGTYGTYGTTATTTGYGTTTTYGTTGGYGGTTGYGTGGTYG
	Chr10:49788758	5-UTR	CpG-78	-5499	9	194	59	cggggaaagaagcgcggcgcctttaaagcaagaggagaggaacccccgccaggaggcgtgtctgtctccagcgccaccgctgcggctccgcggtctcggtcTCCGCCGCCGTCACTTGCGCTCTCGCTGGCGGCTGCGTGGCCG	yggggaaagaagygyggygtttttaaagtaagaggagaggaattttygttaggaggygtgtttgtttttagygttatygttgyggtttygyggtttyggttTTYGTYGTYGTTATTTGYGTTTTYGTTGGYGGTTGYGTGGTYG
	Chr10:49788749	5-UTR	CpG-77	-5490	18	194	59	cggggaaagaagcgcggcgcctttaaagcaagaggagaggaacccccgccaggaggcgtgtctgtctccagcgccaccgctgcggctccgcggtctcggtcTCCGCCGCCGTCACTTGCGCTCTCGCTGGCGGCTGCGTGGCCG	yggggaaagaagygyggygtttttaaagtaagaggagaggaattttygttaggaggygtgtttgtttttagygttatygttgyggtttygyggtttyggttTTYGTYGTYGTTATTTGYGTTTTYGTTGGYGGTTGYGTGGTYG
	Chr10:49788743	5-UTR	CpG-76	-5484	24	194	59	cggggaaagaagcgcggcgcctttaaagcaagaggagaggaacccccgccaggaggcgtgtctgtctccagcgccaccgctgcggctccgcggtctcggtcTCCGCCGCCGTCACTTGCGCTCTCGCTGGCGGCTGCGTGGCCG	yggggaaagaagygyggygtttttaaagtaagaggagaggaattttygttaggaggygtgtttgtttttagygttatygttgyggtttygyggtttyggttTTYGTYGTYGTTATTTGYGTTTTYGTTGGYGGTTGYGTGGTYG
	Chr10:49788737	5-UTR	CpG-75	-5478	30	194	59	cggggaaagaagcgcggcgcctttaaagcaagaggagaggaacccccgccaggaggcgtgtctgtctccagcgccaccgctgcggctccgcggtctcggtcTCCGCCGCCGTCACTTGCGCTCTCGCTGGCGGCTGCGTGGCCG	yggggaaagaagygyggygtttttaaagtaagaggagaggaattttygttaggaggygtgtttgtttttagygttatygttgyggtttygyggtttyggttTTYGTYGTYGTTATTTGYGTTTTYGTTGGYGGTTGYGTGGTYG
	Chr10:49788731	5-UTR	CpG-74	-5472	36	194	59	cggggaaagaagcgcggcgcctttaaagcaagaggagaggaacccccgccaggaggcgtgtctgtctccagcgccaccgctgcggctccgcggtctcggtcTCCGCCGCCGTCACTTGCGCTCTCGCTGGCGGCTGCGTGGCCG	yggggaaagaagygyggygtttttaaagtaagaggagaggaattttygttaggaggygtgtttgtttttagygttatygttgyggtttygyggtttyggttTTYGTYGTYGTTATTTGYGTTTTYGTTGGYGGTTGYGTGGTYG
	Chr10:49788725	5-UTR	CpG-73	-5466	42	194	59	cggggaaagaagcgcggcgcctttaaagcaagaggagaggaacccccgccaggaggcgtgtctgtctccagcgccaccgctgcggctccgcggtctcggtcTCCGCCGCCGTCACTTGCGCTCTCGCTGGCGGCTGCGTGGCCG	yggggaaagaagygyggygtttttaaagtaagaggagaggaattttygttaggaggygtgtttgtttttagygttatygttgyggtttygyggtttyggttTTYGTYGTYGTTATTTGYGTTTTYGTTGGYGGTTGYGTGGTYG
	Chr10:49782824	Intron 2	CpG-22	436	5943	156	59	cgcggtctgaaccaaaaggagctctagggctggcaaatctgcagcttgtgctaccgaagagttaatgtctggtaactcttccctgagttgcatgtgtccgcttctgccg	ygyggtttgaattaaaaggagttttagggttggtaaatttgtagtttgtgttatygaagagttaatgtttggtaatttttttttgagttgtatgtgttygtttttgtyg
	Chr10:49782822	Intron 2	CpG-23	438	5945	156	59	cgcggtctgaaccaaaaggagctctagggctggcaaatctgcagcttgtgctaccgaagagttaatgtctggtaactcttccctgagttgcatgtgtccgcttctgccg	ygyggtttgaattaaaaggagttttagggttggtaaatttgtagtttgtgttatygaagagttaatgtttggtaatttttttttgagttgtatgtgttygtttttgtyg
	Chr10:49782770	Intron 2	CpG-24	490	5997	156	59	cgcggtctgaaccaaaaggagctctagggctggcaaatctgcagcttgtgctaccgaagagttaatgtctggtaactcttccctgagttgcatgtgtccgcttctgccg	ygyggtttgaattaaaaggagttttagggttggtaaatttgtagtttgtgttatygaagagttaatgtttggtaatttttttttgagttgtatgtgttygtttttgtyg
	Chr10:49782726	Intron 2	CpG-25	534	6041	156	59	cgcggtctgaaccaaaaggagctctagggctggcaaatctgcagcttgtgctaccgaagagttaatgtctggtaactcttccctgagttgcatgtgtccgcttctgccg	ygyggtttgaattaaaaggagttttagggttggtaaatttgtagtttgtgttatygaagagttaatgtttggtaatttttttttgagttgtatgtgttygtttttgtyg
	Chr10:49782717	Intron 2	CpG-26	543	6050	156	59	cgcggtctgaaccaaaaggagctctagggctggcaaatctgcagcttgtgctaccgaagagttaatgtctggtaactcttccctgagttgcatgtgtccgcttctgccg	ygyggtttgaattaaaaggagttttagggttggtaaatttgtagtttgtgttatygaagagttaatgtttggtaatttttttttgagttgtatgtgttygtttttgtyg
	Chr10:49779069	Intron 2	CpG-69	4191	9698	165	59	cgggacagtcgactaaaacccacaacatggaaggaacaaagccggttcttatggaaaacctcatgtgctcccagagacaatgctttgtgacagatgtacttcaccatcg	ygggatagtygattaaaatttataatatggaaggaataaagtyggtttttatggaaaattttatgtgtttttagagataatgttttgtgatagatgtattttattatyg
	Chr10:49779060	Intron 2	CpG-70	4200	9707	165	59	cgggacagtcgactaaaacccacaacatggaaggaacaaagccggttcttatggaaaacctcatgtgctcccagagacaatgctttgtgacagatgtacttcaccatcg	ygggatagtygattaaaatttataatatggaaggaataaagtyggtttttatggaaaattttatgtgtttttagagataatgttttgtgatagatgtattttattatyg
	Chr10:49779027	Intron 2	CpG-71	4233	9740	165	59	cgggacagtcgactaaaacccacaacatggaaggaacaaagccggttcttatggaaaacctcatgtgctcccagagacaatgctttgtgacagatgtacttcaccatcg	ygggatagtygattaaaatttataatatggaaggaataaagtyggtttttatggaaaattttatgtgtttttagagataatgttttgtgatagatgtattttattatyg
	Chr10:49778962	Intron 2	CpG-72	4298	9805	165	59	cgggacagtcgactaaaacccacaacatggaaggaacaaagccggttcttatggaaaacctcatgtgctcccagagacaatgctttgtgacagatgtacttcaccatcg	ygggatagtygattaaaatttataatatggaaggaataaagtyggtttttatggaaaattttatgtgtttttagagataatgttttgtgatagatgtattttattatyg
	Chr10:49778705	Intron 2	CpG-73	4555	10062	136	59	cgactttttataaagatccgtttttctgatccg	ygattttttataaagattygtttttttgattyg
	Chr10:49778687	Intron 2	CpG-74	4573	10080	136	59	cgactttttataaagatccgtttttctgatccg	ygattttttataaagattygtttttttgattyg
	Chr10:49778674	Intron 2	CpG-75	4586	10093	136	59	cgactttttataaagatccgtttttctgatccg	ygattttttataaagattygtttttttgattyg

## Sheet: B
Supplementary File 3B. Percentage methylation and total coverage of genes identified in Seaborne et al., (2018b, 2018a) that were assessed at 0.5 h post-loading
			Assay ID	ASY2324 - Odf2					ASY2329 - Odf2				ASY2330 - Odf2					ASY2331 - Odf2			ASY2334 - Odf2				ASY2335 - Odf2							ASY2357 - Ubr5			ASY2358 - Ubr5							ASY2361 - Ubr5						ASY2362 - Ubr5
CpG #'s are relative to the ATG translational start codon			From ATG	-3897	-3865	-3859	-3850	-3835	-2115	-2094	-2056	-2025	-1633	-1625	-1621	-1616	-1594	-1461	-1447	-1391	-326	-305	-290	-223	410	412	430	440	443	452	500	-1180	-1172	-1168	-1129	-1122	-1114	-1076	-1071	-1057	-1055	1104	1116	1137	1143	1146	1170	1222	1233
			From TSS	-745	-713	-707	-698	-683	1038	1059	1097	1128	1520	1528	1532	1537	1559	1692	1706	1762	2827	2848	2863	2930	3562	3564	3582	3592	3595	3604	3652	-1180	-1172	-1168	-1129	-1122	-1114	-1076	-1071	-1057	-1055	1104	1116	1137	1143	1146	1170	1222	1233
			GRCm38	Chr2:29889150	Chr2:29889182	Chr2:29889188	Chr2:29889197	Chr2:29889212	Chr2:29890932	Chr2:29890953	Chr2:29890991	Chr2:29891022	Chr2:29891414	Chr2:29891422	Chr2:29891426	Chr2:29891431	Chr2:29891453	Chr2:29891586	Chr2:29891600	Chr2:29891656	Chr2:29892721	Chr2:29892742	Chr2:29892757	Chr2:29892824	Chr2:29893456	Chr2:29893458	Chr2:29893476	Chr2:29893486	Chr2:29893489	Chr2:29893498	Chr2:29893546	Chr15:38079605	Chr15:38079597	Chr15:38079593	Chr15:38079554	Chr15:38079547	Chr15:38079539	Chr15:38079501	Chr15:38079496	Chr15:38079482	Chr15:38079480	Chr15:38077322	Chr15:38077310	Chr15:38077289	Chr15:38077283	Chr15:38077280	Chr15:38077256	Chr15:38077204	Chr15:38077193
			Location	5-Upstream	5-Upstream	5-Upstream	5-Upstream	5-Upstream	5-UTR	5-UTR	5-UTR	Intron 2	Intron 2	Intron 2	Intron 2	Intron 2	Intron 2	Intron 2	Intron 2	Intron 2	Intron 3	Intron 3	Intron 3	Intron 3	Exon 5	Exon 5	Exon 5	Exon 5	Exon 5	Exon 5	Exon 5	5-Upstream	5-Upstream	5-Upstream	5-Upstream	5-Upstream	5-Upstream	5-Upstream	5-Upstream	5-Upstream	5-Upstream	Intron 1	Intron 1	Intron 1	Intron 1	Intron 1	Intron 1	Intron 1	Intron 1
			FASTA ID	Odf2.4256	Odf2.4288	Odf2.4294	Odf2.4303	Odf2.4318	Odf2.6038	Odf2.6059	Odf2.6097	Odf2.6128	Odf2.6520	Odf2.6528	Odf2.6532	Odf2.6537	Odf2.6559	Odf2.6692	Odf2.6706	Odf2.6762	Odf2.7827	Odf2.7848	Odf2.7863	Odf2.7930	Odf2.8562	Odf2.8564	Odf2.8582	Odf2.8592	Odf2.8595	Odf2.8604	Odf2.8652	Ubr5.3821	Ubr5.3829	Ubr5.3833	Ubr5.3872	Ubr5.3879	Ubr5.3887	Ubr5.3925	Ubr5.3930	Ubr5.3944	Ubr5.3946	Ubr5.6104	Ubr5.6116	Ubr5.6137	Ubr5.6143	Ubr5.6146	Ubr5.6170	Ubr5.6222	Ubr5.6233
	Customer ID	EpigenDx ID	Barcode	CpG#-181	CpG#-180	CpG#-179	CpG#-178	CpG#-177	CpG#-43	CpG#-42	CpG#-41	CpG#-40	CpG#-35	CpG#-34	CpG#-33	CpG#-32	CpG#-31	CpG#-29	CpG#-28	CpG#-27	CpG#-7	CpG#-6	CpG#-5	CpG#-4	CpG#8	CpG#9	CpG#10	CpG#11	CpG#12	CpG#13	CpG#14	CpG#-139	CpG#-138	CpG#-137	CpG#-136	CpG#-135	CpG#-134	CpG#-133	CpG#-132	CpG#-131	CpG#-130	CpG#61	CpG#62	CpG#63	CpG#64	CpG#65	CpG#66	CpG#67	CpG#68
% Methylation	Non-loaded_1	B128225	EPDIndex362	28.6	95.5	99.2	81.1	93.6	3.4	31.7	10.3	54.2	94.9	86	93.3	69.3	66.3	65.9	26.5	97.7	69.5	99.3	99.6	93.9	100	99.7	99.5	93.8	97.4	93.4	95.8	0	1.5	0.3	0	0.6	0	10.3	0	13.5	9.1	17.9	23.1	66	63.4	63.4	25.2	9.4	11.5
	Non-loaded_2	B128226	EPDIndex363	27.5	95.8	96.6	71.4	87.6	2.8	27	4.9	53.8	90.9	83.6	94.3	70.4	67.3	56.9	10.8	96.3	61.7	95.5	90.8	97.5	97.6	98.8	97.1	100	97.1	89	93.2	0	13	0	0	0	2.5	0	0	2.6	8.1	3.9	25.5	50	43.5	34.4	23.3	14	16.5
	Non-loaded_3	B128227	EPDIndex364	28.6	89.5	99.1	82.3	94.5	5.7	27.8	22.5	55.6	95.1	73.8	95.2	63.5	78.5	72.2	16.6	93.6	75.3	95.7	93	94.3	95.9	93.9	95	97	96.3	86.6	96.5	3.5	4.1	0	3.9	0	0	2.4	0	2.5	2.6	14.8	42.1	56.1	64.6	58.7	30.2	15.5	14.9
	Non-loaded_4	B128228	EPDIndex365	22.7	95.8	95.7	76.9	87	4.7	23.9	10.3	55	90.5	79.7	95.9	65.8	75.7	64.5	17.7	94.9	76.4	91.3	90.3	97.2	97.3	97.8	98.2	96.1	96.9	85.5	92.5	0.6	7.8	0.5	3.8	0	2.9	1.9	2.9	2.8	3.7	21.2	33.9	63.8	70.3	69.5	24.6	18.6	12.7
	Loaded_1	B128229	EPDIndex366	29	94	95.4	72.8	91.3	1.5	16.9	11.5	53.5	92.5	85.3	94.5	74.3	65	59	8.7	90.8	77	98.2	90.6	96.9	98.1	98.1	100	95	97.7	92	96	0	3.8	1.1	1.3	0	0	5.6	0	4.3	1.4	16.3	22.5	60.2	60	60	28.3	8.3	8.8
	Loaded_2	B128230	EPDIndex367	13.8	94.1	99.7	72.6	95.3	1.5	20.6	24.7	50	95.3	82	97.6	74.2	76.8	69.7	24.4	93.2	81.5	96	95.3	95.5	97.8	94.6	97.2	95.8	92.9	87.1	97.5	1.4	5.8	0.9	3.9	2	0	2	2.1	0	4.1	20.9	32.9	62.2	56.9	61.6	20.4	11.5	18.5
	Loaded_3	B128231	EPDIndex368	26.5	94.7	97.8	72.5	85.6	1.9	23.4	18.4	46.5	99.4	89.1	96	66.7	71.3	65.1	10.7	95.3	70.3	96.4	93.5	90.4	99	99.7	99.7	98.9	96.1	94.5	95.5	0.3	1.1	0	3.2	0	0	0	0	1.6	0	17.9	39.8	65.3	60.9	69.1	26.6	14.2	12.8
	Loaded_4	B128232	EPDIndex369	17.8	92.6	97.9	78.4	86.9	0	22.4	15.3	65	94.3	81.5	89.1	66.3	73.6	58.7	26.2	94.4	72.2	96.3	93.9	92.5	97.6	96.7	94.7	94.3	97.2	90	95.5	0.5	6.6	0.5	0	0	0	2.8	2.9	0	5.6	20.2	19.8	54.4	68.9	64.7	34.6	15.8	12.4
Total Reads	Non-loaded_1	B128225	EPDIndex362	458	484	510	508	503	59	60	68	59	234	242	240	244	249	290	294	341	705	747	762	807	374	372	381	385	387	361	284	327	327	382	156	156	155	155	153	155	154	229	212	241	243	238	234	159	156
	Non-loaded_2	B128226	EPDIndex363	149	165	175	175	177	36	37	41	39	55	55	53	54	55	209	204	240	392	401	400	404	166	171	175	173	175	155	117	101	100	127	43	41	40	38	37	38	37	51	47	62	62	61	60	100	97
	Non-loaded_3	B128227	EPDIndex364	182	210	214	215	218	35	36	40	36	61	61	63	63	65	349	356	422	340	351	356	332	292	294	303	303	299	268	201	198	196	220	51	49	47	42	38	40	39	81	76	66	65	63	63	148	148
	Non-loaded_4	B128228	EPDIndex365	932	995	1065	1064	1056	213	218	233	202	263	266	266	260	263	1134	1126	1311	965	1007	1025	1023	714	720	734	739	738	671	495	723	716	757	104	106	102	108	104	109	107	226	189	235	236	233	228	456	471
	Loaded_1	B128229	EPDIndex366	390	402	412	401	400	68	71	78	71	106	109	109	109	117	407	416	468	622	653	658	653	211	213	217	221	216	200	177	238	236	264	75	75	76	71	69	69	69	92	80	113	115	115	120	144	147
	Loaded_2	B128230	EPDIndex367	318	340	349	350	344	67	68	73	70	127	128	125	128	125	491	496	591	535	551	553	576	276	278	286	284	281	271	239	424	417	438	51	50	50	49	48	49	49	86	76	98	102	99	108	157	162
	Loaded_3	B128231	EPDIndex368	445	489	499	494	494	108	111	114	99	171	174	176	174	181	634	638	786	792	802	806	801	610	607	626	633	634	587	510	369	367	386	63	61	63	65	64	64	66	179	161	196	197	194	199	367	368
	Loaded_4	B128232	EPDIndex369	253	272	286	291	289	50	49	59	60	88	92	92	92	91	595	641	753	722	774	771	791	207	210	209	212	212	200	177	406	396	402	31	31	32	36	35	36	36	94	86	103	106	102	107	120	129
[truncated: 81 more columns]

## Sheet: C
Supplementary File 3C. Targeted next generation bisulfite sequencing (tNGBS) assays for assessing DNA methylation of genes identified in Turner et al., (2019b)
Gene	Chromatin Location	Location	CpG ID	Position from ATG	Position from TSS	Amplicon Size	Annealing Temperature (˚C)	Genomic Target Sequence	Bisulfite Converted Target Sequence
MSN	ChrX:96095635	5-Upstream	CpG-33	-597	-407	135	59	cgggaactttctaaccaacaaggcttcctagagagggaactcagcagttctactaggcaacg	ygggaattttttaattaataaggttttttagagagggaatttagtagttttattaggtaayg
	ChrX:96095695	5-Upstream	CpG-32	-537	-347	135	59	cgggaactttctaaccaacaaggcttcctagagagggaactcagcagttctactaggcaacg	ygggaattttttaattaataaggttttttagagagggaatttagtagttttattaggtaayg
	ChrX:96095786	5-Upstream	CpG-31	-446	-256	116	62	ggcggagtcagatggtcgaa	ggyggagttagatggtygaa
	ChrX:96095800	5-Upstream	CpG-30	-432	-242	116	62	ggcggagtcagatggtcgaa	ggyggagttagatggtygaa
	ChrX:96096400	Intron 1	CpG-9	169	359	152	57	cgctctagagggtgacagggtgtacaaactagaagtgtggataaggaggagccagcctttctcgggttccagttccccg	ygttttagagggtgatagggtgtataaattagaagtgtggataaggaggagttagtttttttygggttttagtttttyg
	ChrX:96096462	Intron 1	CpG-10	231	421	152	57	cgctctagagggtgacagggtgtacaaactagaagtgtggataaggaggagccagcctttctcgggttccagttccccg	ygttttagagggtgatagggtgtataaattagaagtgtggataaggaggagttagtttttttygggttttagtttttyg
	ChrX:96096477	Intron 1	CpG-11	246	436	152	57	ygttttagagggtgatagggtgtataaattagaagtgtggataaggaggagttagtttttttygggttttagtttttyg	ygttttagagggtgatagggtgtataaattagaagtgtggataaggaggagttagtttttttygggttttagtttttyg
	ChrX:96097059	Intron 1	CpG-23	828	1018	105	62	cgcagaagcctccagggagtgaggcctaggggggccg	ygtagaagtttttagggagtgaggtttaggggggtyg
	ChrX:96097094	Intron 1	CpG-24	863	1053	105	62	cgcagaagcctccagggagtgaggcctaggggggccg	ygtagaagtttttagggagtgaggtttaggggggtyg
	ChrX:96097169	Intron 1	CpG-25	938	1128	115	62	cgccaggtccttgctcatgaaggccctatgaccaccg	ygttaggtttttgtttatgaaggttttatgattatyg
	ChrX:96097204	Intron 1	CpG-26	973	1163	115	62	cgccaggtccttgctcatgaaggccctatgaccaccg	ygttaggtttttgtttatgaaggttttatgattatyg
	ChrX:96097344	Intron 1	CpG-27	1113	1303	170	59	cggaagagaggagagtgaatagatacaggaggtctttgtgtctatattgaagtttccttgctacccttactgtattctagctacactgcctaatcg	yggaagagaggagagtgaatagatataggaggtttttgtgtttatattgaagtttttttgttatttttattgtattttagttatattgtttaatyg
	ChrX:96097438	Intron 1	CpG-28	1207	1397	170	59	cggaagagaggagagtgaatagatacaggaggtctttgtgtctatattgaagtttccttgctacccttactgtattctagctacactgcctaatcg	yggaagagaggagagtgaatagatataggaggtttttgtgtttatattgaagtttttttgttatttttattgtattttagttatattgtttaatyg
	ChrX:96145016	Intron 1	CpG-268	48785	48975	221	59	cgggtctgagctgttatattgtaggtaaaaaccactggagaagagatttgaacttcctcttttttttttaaacttcctttctggtcaaggaacatatttcttggcacccagtgataaataacatgcaacaatgggaaaccgtagcttgaggagacg	ygggtttgagttgttatattgtaggtaaaaattattggagaagagatttgaatttttttttttttttttaaattttttttttggttaaggaatatattttttggtatttagtgataaataatatgtaataatgggaaatygtagtttgaggagayg
	ChrX:96145155	Intron 1	CpG-269	48924	49114	221	59	cgggtctgagctgttatattgtaggtaaaaaccactggagaagagatttgaacttcctcttttttttttaaacttcctttctggtcaaggaacatatttcttggcacccagtgataaataacatgcaacaatgggaaaccgtagcttgaggagacg	ygggtttgagttgttatattgtaggtaaaaattattggagaagagatttgaatttttttttttttttttaaattttttttttggttaaggaatatattttttggtatttagtgataaataatatgtaataatgggaaatygtagtttgaggagayg
	ChrX:96145170	Intron 1	CpG-270	48939	49129	221	59	cgggtctgagctgttatattgtaggtaaaaaccactggagaagagatttgaacttcctcttttttttttaaacttcctttctggtcaaggaacatatttcttggcacccagtgataaataacatgcaacaatgggaaaccgtagcttgaggagacg	ygggtttgagttgttatattgtaggtaaaaattattggagaagagatttgaatttttttttttttttttaaattttttttttggttaaggaatatattttttggtatttagtgataaataatatgtaataatgggaaatygtagtttgaggagayg
WNT9a	Chr11:59305348	5-Upstream	CpG-100	-1625	-1582	122	59	cgatgtggggtgtaggtgggttcccagcaatggggagcgatacgagtccccctgaccg	ygatgtggggtgtaggtgggtttttagtaatggggagygataygagtttttttgatyg
	Chr11:59305385	5-Upstream	CpG-99	-1588	-1545	122	59	cgatgtggggtgtaggtgggttcccagcaatggggagcgatacgagtccccctgaccg	ygatgtggggtgtaggtgggtttttagtaatggggagygataygagtttttttgatyg
	Chr11:59305390	5-Upstream	CpG-98	-1583	-1540	122	59	cgatgtggggtgtaggtgggttcccagcaatggggagcgatacgagtccccctgaccg	ygatgtggggtgtaggtgggtttttagtaatggggagygataygagtttttttgatyg
	Chr11:59305404	5-Upstream	CpG-97	-1569	-1526	122	59	cgatgtggggtgtaggtgggttcccagcaatggggagcgatacgagtccccctgaccg	ygatgtggggtgtaggtgggtttttagtaatggggagygataygagtttttttgatyg
	Chr11:59305830	5-Upstream	CpG-90	-1143	-1100	163	59	cgctagtgttggaggtccctgggttttgttagcttggctctggtgtgtgtgtgtgtgtgtgtgtcactgtcttgcacagaaagtgcgtctccagcacggaaggttgacacgcg	ygttagtgttggaggtttttgggttttgttagtttggttttggtgtgtgtgtgtgtgtgtgtgttattgttttgtatagaaagtgygtttttagtayggaaggttgataygyg
	Chr11:59305915	5-Upstream	CpG-89	-1058	-1015	163	59	cgctagtgttggaggtccctgggttttgttagcttggctctggtgtgtgtgtgtgtgtgtgtgtcactgtcttgcacagaaagtgcgtctccagcacggaaggttgacacgcg	ygttagtgttggaggtttttgggttttgttagtttggttttggtgtgtgtgtgtgtgtgtgtgttattgttttgtatagaaagtgygtttttagtayggaaggttgataygyg
	Chr11:59305926	5-Upstream	CpG-88	-1047	-1004	163	59	cgctagtgttggaggtccctgggttttgttagcttggctctggtgtgtgtgtgtgtgtgtgtgtcactgtcttgcacagaaagtgcgtctccagcacggaaggttgacacgcg	ygttagtgttggaggtttttgggttttgttagtttggttttggtgtgtgtgtgtgtgtgtgtgttattgttttgtatagaaagtgygtttttagtayggaaggttgataygyg
	Chr11:59305939	5-Upstream	CpG-87	-1034	-991	163	59	cgctagtgttggaggtccctgggttttgttagcttggctctggtgtgtgtgtgtgtgtgtgtgtcactgtcttgcacagaaagtgcgtctccagcacggaaggttgacacgcg	ygttagtgttggaggtttttgggttttgttagtttggttttggtgtgtgtgtgtgtgtgtgtgttattgttttgtatagaaagtgygtttttagtayggaaggttgataygyg
	Chr11:59305941	5-Upstream	CpG-86	-1032	-989	163	59	cgctagtgttggaggtccctgggttttgttagcttggctctggtgtgtgtgtgtgtgtgtgtgtcactgtcttgcacagaaagtgcgtctccagcacggaaggttgacacgcg	ygttagtgttggaggtttttgggttttgttagtttggttttggtgtgtgtgtgtgtgtgtgtgttattgttttgtatagaaagtgygtttttagtayggaaggttgataygyg
	Chr11:59306540	5-Upstream	CpG-67	-433	-390	117	57	cggcggccaacacccggtccctaactgtcaggagacaccccggagctcg	yggyggttaatattyggtttttaattgttaggagatatttyggagttyg
	Chr11:59306543	5-Upstream	CpG-66	-430	-387	117	57	cggcggccaacacccggtccctaactgtcaggagacaccccggagctcg	yggyggttaatattyggtttttaattgttaggagatatttyggagttyg
	Chr11:59306554	5-Upstream	CpG-65	-419	-376	117	57	cggcggccaacacccggtccctaactgtcaggagacaccccggagctcg	yggyggttaatattyggtttttaattgttaggagatatttyggagttyg
	Chr11:59306580	5-Upstream	CpG-64	-393	-350	117	57	cggcggccaacacccggtccctaactgtcaggagacaccccggagctcg	yggyggttaatattyggtttttaattgttaggagatatttyggagttyg
	Chr11:59306587	5-Upstream	CpG-63	-386	-343	117	57	cggcggccaacacccggtccctaactgtcaggagacaccccggagctcg	yggyggttaatattyggtttttaattgttaggagatatttyggagttyg
	Chr11:59307918	Intron 1	CpG-89	946	989	184	59	cgtcttgggccgccgcccttcgccggtcacctgttccctcgcccctggcttcagtggccgctcgcagcggtgtggccggcagagggccccgttggtctaggaatctggcacccgccagggcagggagaggcg	ygttttgggtygtygtttttygtyggttatttgttttttygtttttggttttagtggtygttygtagyggtgtggtyggtagagggtttygttggtttaggaatttggtattygttagggtagggagaggyg
	Chr11:59307928	Intron 1	CpG-90	956	999	184	59	cgtcttgggccgccgcccttcgccggtcacctgttccctcgcccctggcttcagtggccgctcgcagcggtgtggccggcagagggccccgttggtctaggaatctggcacccgccagggcagggagaggcg	ygttttgggtygtygtttttygtyggttatttgttttttygtttttggttttagtggtygttygtagyggtgtggtyggtagagggtttygttggtttaggaatttggtattygttagggtagggagaggyg
	Chr11:59307931	Intron 1	CpG-91	959	1002	184	59	cgtcttgggccgccgcccttcgccggtcacctgttccctcgcccctggcttcagtggccgctcgcagcggtgtggccggcagagggccccgttggtctaggaatctggcacccgccagggcagggagaggcg	ygttttgggtygtygtttttygtyggttatttgttttttygtttttggttttagtggtygttygtagyggtgtggtyggtagagggtttygttggtttaggaatttggtattygttagggtagggagaggyg
	Chr11:59307938	Intron 1	CpG-92	966	1009	184	59	cgtcttgggccgccgcccttcgccggtcacctgttccctcgcccctggcttcagtggccgctcgcagcggtgtggccggcagagggccccgttggtctaggaatctggcacccgccagggcagggagaggcg	ygttttgggtygtygtttttygtyggttatttgttttttygtttttggttttagtggtygttygtagyggtgtggtyggtagagggtttygttggtttaggaatttggtattygttagggtagggagaggyg
	Chr11:59307941	Intron 1	CpG-93	969	1012	184	59	cgtcttgggccgccgcccttcgccggtcacctgttccctcgcccctggcttcagtggccgctcgcagcggtgtggccggcagagggccccgttggtctaggaatctggcacccgccagggcagggagaggcg	ygttttgggtygtygtttttygtyggttatttgttttttygtttttggttttagtggtygttygtagyggtgtggtyggtagagggtttygttggtttaggaatttggtattygttagggtagggagaggyg
	Chr11:59307957	Intron 1	CpG-94	985	1028	184	59	cgtcttgggccgccgcccttcgccggtcacctgttccctcgcccctggcttcagtggccgctcgcagcggtgtggccggcagagggccccgttggtctaggaatctggcacccgccagggcagggagaggcg	ygttttgggtygtygtttttygtyggttatttgttttttygtttttggttttagtggtygttygtagyggtgtggtyggtagagggtttygttggtttaggaatttggtattygttagggtagggagaggyg
	Chr11:59307976	Intron 1	CpG-95	1004	1047	184	59	cgtcttgggccgccgcccttcgccggtcacctgttccctcgcccctggcttcagtggccgctcgcagcggtgtggccggcagagggccccgttggtctaggaatctggcacccgccagggcagggagaggcg	ygttttgggtygtygtttttygtyggttatttgttttttygtttttggttttagtggtygttygtagyggtgtggtyggtagagggtttygttggtttaggaatttggtattygttagggtagggagaggyg
	Chr11:59307980	Intron 1	CpG-96	1008	1051	184	59	cgtcttgggccgccgcccttcgccggtcacctgttccctcgcccctggcttcagtggccgctcgcagcggtgtggccggcagagggccccgttggtctaggaatctggcacccgccagggcagggagaggcg	ygttttgggtygtygtttttygtyggttatttgttttttygtttttggttttagtggtygttygtagyggtgtggtyggtagagggtttygttggtttaggaatttggtattygttagggtagggagaggyg
	Chr11:59307985	Intron 1	CpG-97	1013	1056	184	59	cgtcttgggccgccgcccttcgccggtcacctgttccctcgcccctggcttcagtggccgctcgcagcggtgtggccggcagagggccccgttggtctaggaatctggcacccgccagggcagggagaggcg	ygttttgggtygtygtttttygtyggttatttgttttttygtttttggttttagtggtygttygtagyggtgtggtyggtagagggtttygttggtttaggaatttggtattygttagggtagggagaggyg
	Chr11:59307994	Intron 1	CpG-98	1022	1065	184	59	cgtcttgggccgccgcccttcgccggtcacctgttccctcgcccctggcttcagtggccgctcgcagcggtgtggccggcagagggccccgttggtctaggaatctggcacccgccagggcagggagaggcg	ygttttgggtygtygtttttygtyggttatttgttttttygtttttggttttagtggtygttygtagyggtgtggtyggtagagggtttygttggtttaggaatttggtattygttagggtagggagaggyg
	Chr11:59308007	Intron 1	CpG-99	1035	1078	184	59	cgtcttgggccgccgcccttcgccggtcacctgttccctcgcccctggcttcagtggccgctcgcagcggtgtggccggcagagggccccgttggtctaggaatctggcacccgccagggcagggagaggcg	ygttttgggtygtygtttttygtyggttatttgttttttygtttttggttttagtggtygttygtagyggtgtggtyggtagagggtttygttggtttaggaatttggtattygttagggtagggagaggyg
	Chr11:59308048	Intron 1	CpG-101	1076	1119	184	59	cgtcttgggccgccgcccttcgccggtcacctgttccctcgcccctggcttcagtggccgctcgcagcggtgtggccggcagagggccccgttggtctaggaatctggcacccgccagggcagggagaggcg	ygttttgggtygtygtttttygtyggttatttgttttttygtttttggttttagtggtygttygtagyggtgtggtyggtagagggtttygttggtttaggaatttggtattygttagggtagggagaggyg
	Chr11:59308201	Intron 1	CpG-103	1229	1272	156	59	cggttcccagggtctccccaccctggctcccctggtccgacccctgggccttggcctggcacgcccctgcacgccatctgtgcagccctaagcctcacccgcg	yggtttttagggtttttttattttggtttttttggttygatttttgggttttggtttggtaygtttttgtaygttatttgtgtagttttaagttttattygyg
	Chr11:59308238	Intron 1	CpG-104	1266	1309	156	59	cggttcccagggtctccccaccctggctcccctggtccgacccctgggccttggcctggcacgcccctgcacgccatctgtgcagccctaagcctcacccgcg	yggtttttagggtttttttattttggtttttttggttygatttttgggttttggtttggtaygtttttgtaygttatttgtgtagttttaagttttattygyg
	Chr11:59308262	Intron 1	CpG-105	1290	1333	156	59	cggttcccagggtctccccaccctggctcccctggtccgacccctgggccttggcctggcacgcccctgcacgccatctgtgcagccctaagcctcacccgcg	yggtttttagggtttttttattttggtttttttggttygatttttgggttttggtttggtaygtttttgtaygttatttgtgtagttttaagttttattygyg
	Chr11:59308272	Intron 1	CpG-106	1300	1343	156	59	cggttcccagggtctccccaccctggctcccctggtccgacccctgggccttggcctggcacgcccctgcacgccatctgtgcagccctaagcctcacccgcg	yggtttttagggtttttttattttggtttttttggttygatttttgggttttggtttggtaygtttttgtaygttatttgtgtagttttaagttttattygyg
	Chr11:59308300	Intron 1	CpG-107	1328	1371	156	59	cggttcccagggtctccccaccctggctcccctggtccgacccctgggccttggcctggcacgcccctgcacgccatctgtgcagccctaagcctcacccgcg	yggtttttagggtttttttattttggtttttttggttygatttttgggttttggtttggtaygtttttgtaygttatttgtgtagttttaagttttattygyg
	Chr11:59308302	Intron 1	CpG-108	1330	1373	156	59	cggttcccagggtctccccaccctggctcccctggtccgacccctgggccttggcctggcacgcccctgcacgccatctgtgcagccctaagcctcacccgcg	yggtttttagggtttttttattttggtttttttggttygatttttgggttttggtttggtaygtttttgtaygttatttgtgtagttttaagttttattygyg
GSK3B	Chr16:38088164	5-Upstream	CpG-191	-2362	-837	240	57	cgagcaattctgacttgagcttcctcctaggattcgaggtactgtcctgaccacatttcccctcacctgttttcggggctgcttttgcgctggacagtcgcgcccatggaccgcgctcatctagcatgagctcatctctcgggggcg	ygagtaattttgatttgagtttttttttaggattygaggtattgttttgattatatttttttttatttgttttyggggttgtttttgygttggatagtygygtttatggatygygtttatttagtatgagtttatttttygggggyg
	Chr16:38088198	5-Upstream	CpG-190	-2328	-803	240	57	cgagcaattctgacttgagcttcctcctaggattcgaggtactgtcctgaccacatttcccctcacctgttttcggggctgcttttgcgctggacagtcgcgcccatggaccgcgctcatctagcatgagctcatctctcgggggcg	ygagtaattttgatttgagtttttttttaggattygaggtattgttttgattatatttttttttatttgttttyggggttgtttttgygttggatagtygygtttatggatygygtttatttagtatgagtttatttttygggggyg
	Chr16:38088237	5-Upstream	CpG-189	-2289	-764	240	57	cgagcaattctgacttgagcttcctcctaggattcgaggtactgtcctgaccacatttcccctcacctgttttcggggctgcttttgcgctggacagtcgcgcccatggaccgcgctcatctagcatgagctcatctctcgggggcg	ygagtaattttgatttgagtttttttttaggattygaggtattgttttgattatatttttttttatttgttttyggggttgtttttgygttggatagtygygtttatggatygygtttatttagtatgagtttatttttygggggyg
	Chr16:38088251	5-Upstream	CpG-188	-2275	-750	240	57	cgagcaattctgacttgagcttcctcctaggattcgaggtactgtcctgaccacatttcccctcacctgttttcggggctgcttttgcgctggacagtcgcgcccatggaccgcgctcatctagcatgagctcatctctcgggggcg	ygagtaattttgatttgagtttttttttaggattygaggtattgttttgattatatttttttttatttgttttyggggttgtttttgygttggatagtygygtttatggatygygtttatttagtatgagtttatttttygggggyg
	Chr16:38088262	5-Upstream	CpG-187	-2264	-739	240	57	cgagcaattctgacttgagcttcctcctaggattcgaggtactgtcctgaccacatttcccctcacctgttttcggggctgcttttgcgctggacagtcgcgcccatggaccgcgctcatctagcatgagctcatctctcgggggcg	ygagtaattttgatttgagtttttttttaggattygaggtattgttttgattatatttttttttatttgttttyggggttgtttttgygttggatagtygygtttatggatygygtttatttagtatgagtttatttttygggggyg
	Chr16:38088264	5-Upstream	CpG-186	-2262	-737	240	57	cgagcaattctgacttgagcttcctcctaggattcgaggtactgtcctgaccacatttcccctcacctgttttcggggctgcttttgcgctggacagtcgcgcccatggaccgcgctcatctagcatgagctcatctctcgggggcg	ygagtaattttgatttgagtttttttttaggattygaggtattgttttgattatatttttttttatttgttttyggggttgtttttgygttggatagtygygtttatggatygygtttatttagtatgagtttatttttygggggyg
	Chr16:38088275	5-Upstream	CpG-185	-2251	-726	240	57	cgagcaattctgacttgagcttcctcctaggattcgaggtactgtcctgaccacatttcccctcacctgttttcggggctgcttttgcgctggacagtcgcgcccatggaccgcgctcatctagcatgagctcatctctcgggggcg	ygagtaattttgatttgagtttttttttaggattygaggtattgttttgattatatttttttttatttgttttyggggttgtttttgygttggatagtygygtttatggatygygtttatttagtatgagtttatttttygggggyg
	Chr16:38088277	5-Upstream	CpG-184	-2249	-724	240	57	cgagcaattctgacttgagcttcctcctaggattcgaggtactgtcctgaccacatttcccctcacctgttttcggggctgcttttgcgctggacagtcgcgcccatggaccgcgctcatctagcatgagctcatctctcgggggcg	ygagtaattttgatttgagtttttttttaggattygaggtattgttttgattatatttttttttatttgttttyggggttgtttttgygttggatagtygygtttatggatygygtttatttagtatgagtttatttttygggggyg
	Chr16:38088303	5-Upstream	CpG-183	-2223	-698	240	57	cgagcaattctgacttgagcttcctcctaggattcgaggtactgtcctgaccacatttcccctcacctgttttcggggctgcttttgcgctggacagtcgcgcccatggaccgcgctcatctagcatgagctcatctctcgggggcg	ygagtaattttgatttgagtttttttttaggattygaggtattgttttgattatatttttttttatttgttttyggggttgtttttgygttggatagtygygtttatggatygygtttatttagtatgagtttatttttygggggyg
	Chr16:38088309	5-Upstream	CpG-182	-2217	-692	240	57	cgagcaattctgacttgagcttcctcctaggattcgaggtactgtcctgaccacatttcccctcacctgttttcggggctgcttttgcgctggacagtcgcgcccatggaccgcgctcatctagcatgagctcatctctcgggggcg	ygagtaattttgatttgagtttttttttaggattygaggtattgttttgattatatttttttttatttgttttyggggttgtttttgygttggatagtygygtttatggatygygtttatttagtatgagtttatttttygggggyg
	Chr16:38090530	Exon 1	CpG-1	5	1530	167	62	CGGGGCGACCGAGAACCACCTCCTTTGCG	YGGGGYGATYGAGAATTATTTTTTTTGYG
	Chr16:38090535	Exon 1	CpG-2	10	1535	167	62	CGGGGCGACCGAGAACCACCTCCTTTGCG	YGGGGYGATYGAGAATTATTTTTTTTGYG
	Chr16:38090539	Exon 1	CpG-3	14	1539	167	62	CGGGGCGACCGAGAACCACCTCCTTTGCG	YGGGGYGATYGAGAATTATTTTTTTTGYG
	Chr16:38090557	Exon 1	CpG-4	32	1557	167	62	CGGGGCGACCGAGAACCACCTCCTTTGCG	YGGGGYGATYGAGAATTATTTTTTTTGYG
	Chr16:38090872	Intron 1	CpG-10	347	1872	146	57	cgttctccgtgctgctggtagtcttttcaagtgctccagtgcctccgggttaagcgatggaagaagcgttcg	ygtttttygtgttgttggtagtttttttaagtgttttagtgttttygggttaagygatggaagaagygttyg
	Chr16:38090879	Intron 1	CpG-11	354	1879	146	57	cgttctccgtgctgctggtagtcttttcaagtgctccagtgcctccgggttaagcgatggaagaagcgttcg	ygtttttygtgttgttggtagtttttttaagtgttttagtgttttygggttaagygatggaagaagygttyg
	Chr16:38090917	Intron 1	CpG-12	392	1917	146	57	cgttctccgtgctgctggtagtcttttcaagtgctccagtgcctccgggttaagcgatggaagaagcgttcg	ygtttttygtgttgttggtagtttttttaagtgttttagtgttttygggttaagygatggaagaagygttyg
	Chr16:38090926	Intron 1	CpG-13	401	1926	146	57	cgttctccgtgctgctggtagtcttttcaagtgctccagtgcctccgggttaagcgatggaagaagcgttcg	ygtttttygtgttgttggtagtttttttaagtgttttagtgttttygggttaagygatggaagaagygttyg
	Chr16:38090938	Intron 1	CpG-14	413	1938	146	57	cgttctccgtgctgctggtagtcttttcaagtgctccagtgcctccgggttaagcgatggaagaagcgttcg	ygtttttygtgttgttggtagtttttttaagtgttttagtgttttygggttaagygatggaagaagygttyg
	Chr16:38090942	Intron 1	CpG-15	417	1942	146	57	cgttctccgtgctgctggtagtcttttcaagtgctccagtgcctccgggttaagcgatggaagaagcgttcg	ygtttttygtgttgttggtagtttttttaagtgttttagtgttttygggttaagygatggaagaagygttyg
TIMP3	Chr10:86295789	5-Upstream	CpG-114	-5065	-4583	188	59	cgtgttgggcagcgactctgctgagggtctggctagggctcctggtgatgggcggaccaggctgtccg	ygtgttgggtagygattttgttgagggtttggttagggtttttggtgatgggyggattaggttgttyg
	Chr10:86295801	5-Upstream	CpG-113	-5053	-4571	188	59	cgtgttgggcagcgactctgctgagggtctggctagggctcctggtgatgggcggaccaggctgtccg	ygtgttgggtagygattttgttgagggtttggttagggtttttggtgatgggyggattaggttgttyg
	Chr10:86295841	5-Upstream	CpG-112	-5013	-4531	188	59	cgtgttgggcagcgactctgctgagggtctggctagggctcctggtgatgggcggaccaggctgtccg	ygtgttgggtagygattttgttgagggtttggttagggtttttggtgatgggyggattaggttgttyg
	Chr10:86295855	5-Upstream	CpG-111	-4999	-4517	188	59	cgtgttgggcagcgactctgctgagggtctggctagggctcctggtgatgggcggaccaggctgtccg	ygtgttgggtagygattttgttgagggtttggttagggtttttggtgatgggyggattaggttgttyg
	Chr10:86296199	5-Upstream	CpG-104	-4655	-4173	181	59	cgggatgttgactgagaactttgtggccgtcagacgggaagggatcgtttcacccactcaaggcacccgcaccccgttgtctggcgtggatatgtccctttctgggcctgcg	ygggatgttgattgagaattttgtggtygttagaygggaagggatygttttatttatttaaggtattygtatttygttgtttggygtggatatgtttttttttgggtttgyg
	Chr10:86296226	5-Upstream	CpG-103	-4628	-4146	181	59	cgggatgttgactgagaactttgtggccgtcagacgggaagggatcgtttcacccactcaaggcacccgcaccccgttgtctggcgtggatatgtccctttctgggcctgcg	ygggatgttgattgagaattttgtggtygttagaygggaagggatygttttatttatttaaggtattygtatttygttgtttggygtggatatgtttttttttgggtttgyg
	Chr10:86296233	5-Upstream	CpG-102	-4621	-4139	181	59	cgggatgttgactgagaactttgtggccgtcagacgggaagggatcgtttcacccactcaaggcacccgcaccccgttgtctggcgtggatatgtccctttctgggcctgcg	ygggatgttgattgagaattttgtggtygttagaygggaagggatygttttatttatttaaggtattygtatttygttgtttggygtggatatgtttttttttgggtttgyg
	Chr10:86296244	5-Upstream	CpG-101	-4610	-4128	181	59	cgggatgttgactgagaactttgtggccgtcagacgggaagggatcgtttcacccactcaaggcacccgcaccccgttgtctggcgtggatatgtccctttctgggcctgcg	ygggatgttgattgagaattttgtggtygttagaygggaagggatygttttatttatttaaggtattygtatttygttgtttggygtggatatgtttttttttgggtttgyg
	Chr10:86296266	5-Upstream	CpG-100	-4588	-4106	181	59	cgggatgttgactgagaactttgtggccgtcagacgggaagggatcgtttcacccactcaaggcacccgcaccccgttgtctggcgtggatatgtccctttctgggcctgcg	ygggatgttgattgagaattttgtggtygttagaygggaagggatygttttatttatttaaggtattygtatttygttgtttggygtggatatgtttttttttgggtttgyg
	Chr10:86296273	5-Upstream	CpG-99	-4581	-4099	181	59	cgggatgttgactgagaactttgtggccgtcagacgggaagggatcgtttcacccactcaaggcacccgcaccccgttgtctggcgtggatatgtccctttctgggcctgcg	ygggatgttgattgagaattttgtggtygttagaygggaagggatygttttatttatttaaggtattygtatttygttgtttggygtggatatgtttttttttgggtttgyg
	Chr10:86296283	5-Upstream	CpG-98	-4571	-4089	181	59	cgggatgttgactgagaactttgtggccgtcagacgggaagggatcgtttcacccactcaaggcacccgcaccccgttgtctggcgtggatatgtccctttctgggcctgcg	ygggatgttgattgagaattttgtggtygttagaygggaagggatygttttatttatttaaggtattygtatttygttgtttggygtggatatgtttttttttgggtttgyg
	Chr10:86296309	5-Upstream	CpG-97	-4545	-4063	181	59	cgggatgttgactgagaactttgtggccgtcagacgggaagggatcgtttcacccactcaaggcacccgcaccccgttgtctggcgtggatatgtccctttctgggcctgcg	ygggatgttgattgagaattttgtggtygttagaygggaagggatygttttatttatttaaggtattygtatttygttgtttggygtggatatgtttttttttgggtttgyg
	Chr10:86300913	Exon 1	CpG-2	60	542	163	62	CGCGGAAGCGTGCACATGCTCTCCCAGCCATCCCCAGGATGCCTTCTGCAACTCCGACATCGgtaagtgctccggaagactcagtttccctgggcg	YGYGGAAGYGTGTATATGTTTTTTTAGTTATTTTTAGGATGTTTTTTGTAATTTYGATATYGgtaagtgtttyggaagatttagtttttttgggyg
	Chr10:86300915	Exon 1	CpG-3	62	544	163	62	CGCGGAAGCGTGCACATGCTCTCCCAGCCATCCCCAGGATGCCTTCTGCAACTCCGACATCGgtaagtgctccggaagactcagtttccctgggcg	YGYGGAAGYGTGTATATGTTTTTTTAGTTATTTTTAGGATGTTTTTTGTAATTTYGATATYGgtaagtgtttyggaagatttagtttttttgggyg
	Chr10:86300921	Exon 1	CpG-4	68	550	163	62	CGCGGAAGCGTGCACATGCTCTCCCAGCCATCCCCAGGATGCCTTCTGCAACTCCGACATCGgtaagtgctccggaagactcagtttccctgggcg	YGYGGAAGYGTGTATATGTTTTTTTAGTTATTTTTAGGATGTTTTTTGTAATTTYGATATYGgtaagtgtttyggaagatttagtttttttgggyg
	Chr10:86300967	Exon 1	CpG-5	114	596	163	62	CGCGGAAGCGTGCACATGCTCTCCCAGCCATCCCCAGGATGCCTTCTGCAACTCCGACATCGgtaagtgctccggaagactcagtttccctgggcg	YGYGGAAGYGTGTATATGTTTTTTTAGTTATTTTTAGGATGTTTTTTGTAATTTYGATATYGgtaagtgtttyggaagatttagtttttttgggyg
	Chr10:86300973	Exon 1	CpG-6	120	602	163	62	CGCGGAAGCGTGCACATGCTCTCCCAGCCATCCCCAGGATGCCTTCTGCAACTCCGACATCGgtaagtgctccggaagactcagtttccctgggcg	YGYGGAAGYGTGTATATGTTTTTTTAGTTATTTTTAGGATGTTTTTTGTAATTTYGATATYGgtaagtgtttyggaagatttagtttttttgggyg
	Chr10:86300985	Intron 1	CpG-7	132	614	163	62	CGCGGAAGCGTGCACATGCTCTCCCAGCCATCCCCAGGATGCCTTCTGCAACTCCGACATCGgtaagtgctccggaagactcagtttccctgggcg	YGYGGAAGYGTGTATATGTTTTTTTAGTTATTTTTAGGATGTTTTTTGTAATTTYGATATYGgtaagtgtttyggaagatttagtttttttgggyg
	Chr10:86301007	Intron 1	CpG-8	154	636	163	62	CGCGGAAGCGTGCACATGCTCTCCCAGCCATCCCCAGGATGCCTTCTGCAACTCCGACATCGgtaagtgctccggaagactcagtttccctgggcg	YGYGGAAGYGTGTATATGTTTTTTTAGTTATTTTTAGGATGTTTTTTGTAATTTYGATATYGgtaagtgtttyggaagatttagtttttttgggyg

## Sheet: D
Supplementary File 3D. Percentage methylation and total coverage of genes identified in Turner et al., (2019b) that were assessed at 3 h post-loading
			Assay ID	ASY1546 - Msn		ASY1547 - Msn		ASY1556 - Msn			ASY1557 - Msn		ASY1558 - Msn		ASY1559 - Msn		ASY1560 - Msn			ASY2430 - Wnt9a				ASY2431 - Wnt9a					ASY2433 - Wnt9a					ASY2434 - Wnt9a												ASY2435 - Wnt9a
CpG #'s are relative to the ATG translational start codon			From ATG	-597	-537	-446	-432	169	231	246	828	863	938	973	1113	1207	48785	48924	48939	-1625	-1588	-1583	-1569	-1143	-1058	-1047	-1034	-1032	-433	-430	-419	-393	-386	946	956	959	966	969	985	1004	1008	1013	1022	1035	1076	1229	1266	1290	1300
			From TSS	-407	-347	-256	-242	359	421	436	1018	1053	1128	1163	1303	1397	48975	49114	49129	-1582	-1545	-1540	-1526	-1100	-1015	-1004	-991	-989	-390	-387	-376	-350	-343	989	999	1002	1009	1012	1028	1047	1051	1056	1065	1078	1119	1272	1309	1333	1343
			GRCm38	ChrX:96095635	ChrX:96095695	ChrX:96095786	ChrX:96095800	ChrX:96096400	ChrX:96096462	ChrX:96096477	ChrX:96097059	ChrX:96097094	ChrX:96097169	ChrX:96097204	ChrX:96097344	ChrX:96097438	ChrX:96145016	ChrX:96145155	ChrX:96145170	Chr11:59305348	Chr11:59305385	Chr11:59305390	Chr11:59305404	Chr11:59305830	Chr11:59305915	Chr11:59305926	Chr11:59305939	Chr11:59305941	Chr11:59306540	Chr11:59306543	Chr11:59306554	Chr11:59306580	Chr11:59306587	Chr11:59307918	Chr11:59307928	Chr11:59307931	Chr11:59307938	Chr11:59307941	Chr11:59307957	Chr11:59307976	Chr11:59307980	Chr11:59307985	Chr11:59307994	Chr11:59308007	Chr11:59308048	Chr11:59308201	Chr11:59308238	Chr11:59308262	Chr11:59308272
			Location	5-Upstream	5-Upstream	5-Upstream	5-Upstream	Intron 1	Intron 1	Intron 1	Intron 1	Intron 1	Intron 1	Intron 1	Intron 1	Intron 1	Intron 2	Intron 2	Intron 2	5-Upstream	5-Upstream	5-Upstream	5-Upstream	5-Upstream	5-Upstream	5-Upstream	5-Upstream	5-Upstream	5-Upstream	5-Upstream	5-Upstream	5-Upstream	5-Upstream	Intron 1	Intron 1	Intron 1	Intron 1	Intron 1	Intron 1	Intron 1	Intron 1	Intron 1	Intron 1	Intron 1	Intron 1	Intron 1	Intron 1	Intron 1	Intron 1
			FASTA ID	Msn.4594	Msn.4654	Msn.4745	Msn.4759	Msn.5359	Msn.5421	Msn.5436	Msn.6018	Msn.6053	Msn.6128	Msn.6163	Msn.6303	Msn.6397	Msn.53975	Msn.54114	Msn.54129	Wnt9a.3419	Wnt9a.3456	Wnt9a.3461	Wnt9a.3475	Wnt9a.3901	Wnt9a.3986	Wnt9a.3997	Wnt9a.4010	Wnt9a.4012	Wnt9a.4611	Wnt9a.4614	Wnt9a.4625	Wnt9a.4651	Wnt9a.4658	Wnt9a.5989	Wnt9a.5999	Wnt9a.6002	Wnt9a.6009	Wnt9a.6012	Wnt9a.6028	Wnt9a.6047	Wnt9a.6051	Wnt9a.6056	Wnt9a.6065	Wnt9a.6078	Wnt9a.6119	Wnt9a.6272	Wnt9a.6309	Wnt9a.6333	Wnt9a.6343
	Customer ID	EpigenDx ID	Barcode	CpG#-33	CpG#-32	CpG#-31	CpG#-30	CpG#9	CpG#10	CpG#11	CpG#23	CpG#24	CpG#25	CpG#26	CpG#27	CpG#28	CpG#268	CpG#269	CpG#270	CpG#-100	CpG#-99	CpG#-98	CpG#-97	CpG#-90	CpG#-89	CpG#-88	CpG#-87	CpG#-86	CpG#-67	CpG#-66	CpG#-65	CpG#-64	CpG#-63	CpG#89	CpG#90	CpG#91	CpG#92	CpG#93	CpG#94	CpG#95	CpG#96	CpG#97	CpG#98	CpG#99	CpG#101	CpG#103	CpG#104	CpG#105	CpG#106
	Non-loaded_1	B129218	EPDIndex434	47.0588	20	39.9094	29.0653	53.3736	30.8971	42.6112	25.0812	16.2926	47.191	11.3889	37.4532	44.9612	18.5185	82.5	95.4774	92.9577	98.1481	93.1507	0.462963	26.1739	5.04185	9.72427	1.80337	5.93146	0.824742	1.43443	4.02414	2.80561	1.40562	4.60526	8.49673	5.88235	7.89474	7.18954	1.93548	0	0.684932	0	0	0.729927	0.657895	0.265096	1.11645	1.87658	0.32534
	Non-loaded_2	B129219	EPDIndex435	44.3478	12.9167	29.6075	25.0705	44.6583	28.4227	35.0265	22.5225	21.4286	43.5262	9.38338	31.0606	45.4183	19.6429	76.4259	92.5781	96.5909	94.1176	97.1831	0	28.8674	4.95523	9.42557	3.2998	5.01352	2.57732	1.26263	5.98504	5.73566	2.24439	1.6129	0	0	8.06452	11.2903	0	0	0	0	1.78571	0	0	0.467232	1.02369	1.33105	1.19012
	Non-loaded_3	B129220	EPDIndex436	54.7619	14.726	35.2407	25.0471	50.8485	30.0122	39.8275	23.0034	19.6133	45.6633	9.71867	28.0269	34.6988	15.7191	82.4156	93.2862	96.381	97.3929	94.9343	0	24.8031	4.02081	7.31423	2.17787	5.54405	1.05708	0.419287	1.63934	5.13347	0.204918	4.74138	4.2735	2.97872	2.06612	6.50407	2.02429	1.70213	0.429185	1.2931	0.440529	0	0.393701	0.447628	0.835855	2.53476	0.959024
	Non-loaded_4	B129221	EPDIndex437	45.3608	15.2318	31.2139	21.7198	44.9946	20.986	31.2081	20.8137	13.9577	43.6275	8.26446	31.5315	40.873	16.4751	80.1762	91.9643	96.2134	97.9626	96.2649	0.518135	20.4566	7.97732	9.94367	4.08055	5.28142	0.166667	0	3.76432	2.25443	0	5.42169	9.0379	2.30548	5.23256	5.21739	0.591716	0	1.19403	0	0.909091	0.30303	2.24439	0.634473	0.432633	1.73649	1.2987
% Methylation	Loaded_1	B129222	EPDIndex438	53.5211	10.7383	32.8341	33.2369	52.1316	26.8247	39.4038	17.2932	14.2061	37.6316	8.51064	34.386	47.7912	16.9761	85.4291	94.6	96.2791	97.2414	95.6621	0.229885	22.8955	6.32882	10.9341	1.02459	2.6867	2.25225	1.7991	3.25926	7.98817	1.1782	2.02703	3.18471	2.5	1.875	10.5882	2.36686	0	0	0.598802	0.584795	0.609756	0.531915	0.405063	1.54413	2.24018	1.34194
	Loaded_2	B129223	EPDIndex439	58.1967	18.1818	34.7694	26.7933	55.717	32.3968	42.5997	29.2818	21.2766	45	8.02676	36.1502	41.9512	19.3353	81.25	92.8977	96.6216	96.0133	96.0133	0	26.2966	6.03976	9.3049	0.704148	5.37386	1.72414	0.566572	4.15512	4.73538	1.67131	3.31126	1.33333	0.666667	4.05405	9.27152	0	0	1.37931	0.694444	0	0	2.51572	0.306748	1.3877	2.21071	1.5438
	Loaded_3	B129224	EPDIndex440	42.3077	13.5417	34.4806	31.5373	58.5763	40.5268	47.8721	22.7451	16.623	52.6902	10.7527	32.0896	48.1818	20.7877	81.4114	92.2414	96.2264	96.4758	95.1754	0	32.5137	6.59209	11.0421	3.4792	4.79074	4.58333	2.4	1.50376	2.96296	0	0	1.88679	3.57143	6.89655	11.1111	0	0	1.49254	0	1.42857	1.36986	1.6	0.342131	1.46167	2.62959	0.555056
	Loaded_4	B129225	EPDIndex441	56.4516	19.2	39.1556	32.7461	49.632	29.0717	42.2121	29.6591	27.3769	47.7612	9.81818	33.6449	46.2264	20.5607	82.5328	90.7895	96	95.9559	94.8339	0.378788	24.7279	3.72765	8.83092	1.86111	7.34558	1.6129	2.20884	2	6.63984	1.8	3.75	3.7037	0	2.43902	4.65116	3.40909	0	2.12766	0	0	0	0	0.406852	0.758511	1.99859	0.848956
	Loaded_5	B129226	EPDIndex442	61.7647	17.8082	34.0626	27.339	61.7564	38.5152	53.2326	28.5118	24.7143	50.6224	9.16667	35.1097	47.5177	19.0332	85.8757	92.6554	95.7692	95.1311	98.5075	0.378788	26.4052	5.20847	10.6471	0.858896	4.94685	1.17994	0.581395	2.2792	6.03448	1.72414	5.20446	5.90406	1.10701	5.81818	8.15603	2.52708	1.12782	1.51515	1.14943	0.3861	2.37154	2.10526	0.653038	1.18644	2.41699	1.00515
	Non-loaded_1	B129218	EPDIndex434	102	110	13691	13394	4135	4091	4182	1232	1203	356	360	267	258	270	200	199	213	216	219	216	9754	10274	10191	10314	10301	485	488	497	499	498	152	153	153	152	153	155	149	146	146	141	137	152	6790	8330	8313	8299
	Non-loaded_2	B129219	EPDIndex435	230	240	15925	15600	6496	6530	6595	1665	1624	363	373	264	251	280	263	256	352	357	355	359	7867	8153	8095	8152	8138	388	396	401	401	401	62	63	63	62	62	60	59	59	59	56	58	67	8133	9964	9917	9915
	Non-loaded_3	B129220	EPDIndex436	294	292	13002	12748	3123	3282	3362	1465	1448	392	391	446	415	598	563	566	525	537	533	530	11680	12112	12004	12076	12067	473	477	488	487	488	232	234	235	242	246	247	235	233	232	227	221	254	5585	6939	6904	6882
	Non-loaded_4	B129221	EPDIndex437	291	302	24614	24084	5594	5842	5960	1696	1655	612	605	555	504	522	454	448	581	589	589	579	16293	17111	16865	17032	17003	600	608	611	621	625	332	343	347	344	345	338	335	335	337	330	330	401	11348	14562	14512	14476
Total Reads	Loaded_1	B129222	EPDIndex438	142	149	14488	14171	4621	4809	4898	1463	1436	380	376	285	249	377	501	500	430	435	438	435	12295	13083	12996	13176	13176	666	667	675	676	679	148	157	160	160	170	169	168	165	167	171	164	188	7900	9779	9776	9762
	Loaded_2	B129223	EPDIndex439	122	121	5269	5158	2134	2278	2331	905	893	300	299	213	205	331	352	352	296	301	301	298	9043	9156	9049	9089	9081	348	353	361	359	359	151	150	150	148	151	152	145	145	144	143	141	159	4890	5837	5790	5765
	Loaded_3	B129224	EPDIndex440	104	96	6421	6199	3259	3531	3689	765	764	539	558	134	110	457	581	580	212	227	228	226	8378	9208	9174	9255	9247	240	250	266	270	270	52	53	56	58	63	67	67	67	67	70	73	125	4092	6431	6617	6666
	Loaded_4	B129225	EPDIndex441	124	125	6916	6755	2174	2370	2414	880	873	268	275	214	212	214	229	228	275	272	271	264	7259	7270	7168	7200	7188	496	498	500	497	500	80	81	83	82	86	88	93	94	94	96	96	115	4670	5669	5654	5654
	Loaded_5	B129226	EPDIndex442	136	146	2651	2608	1412	1576	1655	719	700	241	240	319	282	331	354	354	260	267	268	264	7241	7411	7279	7335	7338	339	344	351	348	348	269	271	271	275	282	277	266	264	261	259	253	285	3522	4130	4096	4079
[truncated: 85 more columns]
